# Supplementary material for: Manganese homeostasis modulates glucan and chitin unmasking in the opportunistic yeast Candida albicans
Source: Virulence. 2025 Oct 8;16(1):2569630. doi: 10.1080/21505594.2025.2569630 (PMC12520074; doi:10.1080/21505594.2025.2569630)
Supplement: Table S2.xlsx [file KVIR_A_2569630_SM6364.xlsx]

## Sheet: Table S2
Table S2	smf12 RNA-seq data
Description
	smf12 SC-Mn all	smf12 VS WT under Mn limitation (SC-Mn) RNA-seq raw data
	smf12 SC-Mn diff	Differentially regulated transcripts in smf12 under Mn limitation
	smf12 SC+Mn all	smf12 VS WT under Mn supplementation (SC+Mn) RNA-seq raw data
	smf12 SC+Mn diff	Differentially regulated transcripts in smf12 under Mn sufficiency

## Sheet: smf12 SC-Mn all
ORF19 ID	GenBank (CGD)	Gene	log2FoldChange	pvalue	Description
orf19.6114	C1_00020C_A		0.451719	0.000117163	Protein of unknown function; transcript detected on high-resolution tiling arrays
orf19.6113	C1_00030C_A		-0.562155	0.00058069	Protein of unknown function; transcript detected on high-resolution tiling arrays
orf19.6112	C1_00040W_A	CTA2	-0.538266	1.66129e-10	Putative transcription factor; Med2 mediator domain; activates transcription in 1-hybrid assay in S. cerevisiae; repressed by Efg1; member of a family of telomere-proximal genes; Tbf1-induced
orf19.6109	C1_00060W_A	TUP1	-0.139801	0.102261	Transcriptional corepressor; represses filamentous growth; regulates switching; role in germ tube induction, farnesol response; in repression pathways with Nrg1, Rfg1; farnesol upregulated in biofilm; rat catheter, Spider biofilm repressed
orf19.6105	C1_00070W_A	MVD	0.0736578	0.383198	Mevalonate diphosphate decarboxylase; functional homolog of S. cerevisiae Erg19; possible drug target; regulated by carbon source, yeast-hypha switch, growth phase, antifungals; gene has intron; rat catheter, Spider biofilm repressed
orf19.6102	C1_00080C_A	RCA1	0.146267	0.173593	Protein involved in regulation of carbonic anhydrases; controls CO2 sensing; bZIP domain-containing transcription factor of the ATF/CREB family; null mutant displays slow growth, abnormal colony morphology and invasive growth
orf19.6103	C1_00090W_A		-0.0837538	0.640927	Ortholog(s) have role in ascospore formation, ascospore wall assembly, ascospore-type prospore membrane formation and cytosol, prospore membrane localization
orf19.6100	C1_00100C_A		0.243264	0.00341698	Cardiolipin synthase; ortholog of S. cerevisiae Crd1; transcript is upregulated in clinical isolates from HIV+ patients with oral candidiasis; mutants are viable; Spider biofilm repressed
orf19.6099	C1_00110W_A	CCT8	0.0693455	0.421163	Chaperonin-containing T-complex subunit; role in hyphal morphogenesis, particularly starvation-induced; essential; expression in S. cerevisiae inhibits Ras2-mediated pathways; CCT8 and TRP1 overlap; Spider biofilm repressed
orf19.6096	C1_00120C_A	TRP1	0.223254	0.00472429	Phosphoribosylanthranilate isomerase; tryptophan biosynthesis; expected unifunctional, unlike trifunctional enzyme of some other fungi; complements E. coli trpC, S. cerevisiae trp1 mutant; CCT1 and TRP1 overlap; Spider biofilm repressed
orf19.6094	C1_00130C_A	VPS53	0.0611805	0.441682	Ortholog(s) have role in Golgi to vacuole transport, cellular sphingolipid homeostasis, retrograde transport, endosome to Golgi and GARP complex, Golgi apparatus localization
orf19.6092	C1_00140W_A	KEL1	-0.261601	0.00121044	Kelch repeat domain-containing protein; localizes to sites of polarized growth; mutant colonies exhibit slightly decreased filamentation ratio; not required for buccal epithelial cell adherence or virulence in mice
orf19.6091	C1_00150C_A	RIM8	0.246058	0.00372145	Beta-arrestin-like protein; involved in pH response; required for pathogenesis, activation of Rim101 and alkaline pH-induced hyphal growth; colony morphology-related gene regulation by Ssn6p negative feedback regulation target
orf19.6090	C1_00160C_A		0.205048	0.0921015	Putative nucleolar protein with a predicted role in pre-rRNA processing and ribosome biogenesis; repressed by nitric oxide; required for flow model biofilm formation; Spider biofilm repressed
orf19.6086	C1_00170W_A	LEU4	0.474041	2.45029e-06	Putative 2-isopropylmalate synthase; regulated by Nrg1, Mig1, Tup1, Gcn4; induced by human whole blood or PMNs; macrophage/pseudohyphal-repressed after 16h; Spider biofilm repressed
orf19.6085	C1_00180W_A	RPL16A	0.150223	0.108435	Ribosomal protein; transposon mutation affects filamentous growth; repressed upon phagocytosis by murine macrophages; Hap43-induced; Spider biofilm repressed
orf19.6084	C1_00190C_A		0.131319	0.64139	Protein of unknown function; flow model biofilm induced; Spider biofilm induced
orf19.6083	C1_00200C_A		0.470154	0.00287487	Has domain(s) with predicted nucleic acid binding, nucleotide binding activity
orf19.6082	C1_00210C_A		0.21768	0.00455925	Ortholog(s) have unfolded protein binding activity, role in protein folding, protein localization to cell surface and integral component of endoplasmic reticulum membrane localization
orf19.6081	C1_00220W_A	PHR2	1.3673	0	Glycosidase; role in vaginal not systemic infection (low pH not neutral); low pH, high iron, fluconazole, Hap43-induced; Rim101-repressed at pH8; rat catheter biofilm induced; Bcr1-repressed in RPMI a/a biofilms
orf19.6080	C1_00230C_A	BFA1	0.0775252	0.37817	Ortholog(s) have GDP-dissociation inhibitor activity, GTPase activator activity, role in mitotic spindle orientation checkpoint signaling, negative regulation of exit from mitosis and Bfa1-Bub2 complex, spindle pole body localization
	C1_00240C_A	tT(AGU)6	-1.48739	0.312655	tRNA-Thr, predicted by tRNAscan-SE; AGU anticodon
orf19.6079	C1_00270W_A		-3.48631	8.79149e-09	Predicted ORF in retrotransposon Tca8 with similarity to the Gag region encoding nucleocapsid-like protein; repressed by ciclopirox olamine; filament induced; regulated by Rfg1, Tup1; overlaps orf19.6078.1
orf19.6078	C1_00290W_A	POL93	-3.51468	1.41106e-10	Predicted ORF in retrotransposon Tca8 with similarity to the Pol region of retrotransposons encoding reverse transcriptase, protease and integrase; downregulated in response to ciclopirox olamine; F-12/CO2 early biofilm induced
orf19.6077	C1_00310W_A		-0.788481	2.58284e-08	Putative protein of unknown function; shows colony morphology-related gene regulation by Ssn6p
orf19.6076	C1_00320W_A		0.28763	0.00413075	Ortholog(s) have cargo adaptor activity, role in intracellular protein transport, retrograde transport, endosome to Golgi and endosome, retromer complex, retromer, cargo-selective complex localization
orf19.6075	C1_00330C_A		0.058326	0.481107	Putative CCR4-Not complex transcription factor; ortholog of S. cerevisiae Cdc36; Hap43-repressed gene
orf19.6074	C1_00340W_A	HBR1	-0.096042	0.291494	Essential protein involved in regulation of MTL gene expression; hemoglobin-regulated inhibitor of white-opaque switching, may affect survival in host; activator of MTLalpha1 and MTLalpha2; transcript activated by hemoglobin
orf19.6073	C1_00350C_A	HMX1	0.258022	0.00101959	Heme oxygenase; utilization of hemin iron; transcript induced by heat, low iron, or hemin; repressed by Efg1; induced by low iron; upregulated by Rim101 at pH 8; Hap43-induced; Spider and flow model biofilm induced
orf19.6072	C1_00360W_A	CDC13	0.460024	9.50259e-07	Essential protein with similarity to S. cerevisiae Cdc13p, involved in telomere maintenance
orf19.6072.1	C1_00370W_A		0.114711	0.419742	Protein of unknown function
orf19.6071	C1_00380C_A	NAA25	-0.254949	0.00190747	Ortholog(s) have peptide alpha-N-acetyltransferase activity and role in N-terminal peptidyl-methionine acetylation, cytoskeleton organization, mitochondrion inheritance, regulation of actin cytoskeleton organization
orf19.6070	C1_00390W_A	ENA2	-0.524807	1.37437e-07	Putative sodium transporter; induced by ciclopirox olamine; alkaline induced by Rim101; repressed by high-level peroxide stress; induced in oral candidiasis clinical isolates; possibly essential gene; rat catheter and Spider biofilm induced
orf19.6068	C1_00400W_A	SVF1	-0.101984	0.172949	Putative survival factor; stationary phase enriched protein; fluconazole-induced; regulated by Gcn4p; repressed in response to amino acid starvation (3-AT treatment); fungal-specific (no human or murine homolog)
orf19.6066	C1_00410C_A		-0.507202	5.30032e-08	Hexadecenal dehydrogenase; involved in the conversion of sphingosine 1-phosphate breakdown product hexadecenal to hexadecenoic acid; Spider biofilm induced
orf19.6065	C1_00420W_A		0.254476	0.0035117	RNA polymerase II holoenzyme/mediator subunit; regulated by Mig1, Tup1; amphotericin B, caspofungin repressed; protein present in exponential and stationary growth phase yeast; Hap43-repressed; Spider biofilm repressed
orf19.6064	C1_00430W_A		0.0675115	0.443732	Ortholog(s) have phosphatidylinositol-3,5-bisphosphate binding, phosphatidylinositol-3-phosphate binding, phosphatidylinositol-4-phosphate binding, ubiquitin binding activity
orf19.6063	C1_00440W_A	UBP6	-0.136006	0.136149	Putative ubiquitin-specific protease of the 26S proteasome; oxidative stress-induced via Cap1p
orf19.6062.3	C1_00450C_A		0.0812216	0.296178	Mitochondrial protein; component of the mitochondrial inner membrane organizing system ; role in maintenance of crista junctions and inner membrane architecture; Spider biofilm repressed
orf19.6062	C1_00460W_A		0.229221	0.00565777	Putative TIM23 translocase complex subunit; membrane-localized; Hap43-repressed
orf19.6061	C1_00470C_A		0.121689	0.174345	Ortholog(s) have role in N-acylethanolamine metabolic process, N-acylphosphatidylethanolamine metabolic process and integral component of mitochondrial inner membrane localization
orf19.6060	C1_00480C_A	GCN20	0.0575771	0.482804	YEF3-subfamily ABC family protein, predicted not to be a transporter
orf19.6059	C1_00490C_A	TTR1	0.0637046	0.601772	Putative glutaredoxin; described as a glutathione reductase; induced by human neutrophils and benomyl treatment; alkaline repressed; regulated by Gcn2 and Gcn4; required for virulence in mouse model; Spider biofilm induced
orf19.6058	C1_00500C_A	GLO1	-0.303612	0.00251824	Putative monomeric glyoxalase I; oxidative stress-induced via Cap1; flow model and rat catheter biofilm repressed
orf19.6057	C1_00510W_A		-0.106395	0.223467	Ortholog(s) have 3-methyl-2-oxobutanoate hydroxymethyltransferase activity, role in pantothenate biosynthetic process and mitochondrion localization
orf19.6056	C1_00520W_A		0.275402	0.00466016	Ortholog(s) have phosphatase activity and role in dephosphorylation
orf19.6055	C1_00530C_A		0.212186	0.0154332	Ortholog of C. dubliniensis CD36 : Cd36_00460, C. parapsilosis CDC317 : CPAR2_800010, Candida tenuis NRRL Y-1498 : CANTEDRAFT_125085 and Debaryomyces hansenii CBS767 : DEHA2D09086g
orf19.6054	C1_00540C_A		0.248804	0.00274263	Protein with a Bul1 domain; binds the ubiquitin ligase Rsp5 and is involved in intracellular trafficking of a general amino acid permease Gap1; repressed in an azole-resistant strain overexpressing MDR1; Spider biofilm induced
orf19.6053	C1_00550W_A	CIS2	0.296153	0.00573233	Putative role in regulation of biogenesis of the cell wall; upregulated in biofilm; Gcn4p-regulated
orf19.6052	C1_00560W_A	CNS1	0.145911	0.16593	Putative co-chaperone; Hap43p-induced gene; mutation confers hypersensitivity to radicicol
orf19.6049	C1_00570C_A		-0.109181	0.297912	Ortholog(s) have protein kinase activator activity and role in chromosome segregation, protein phosphorylation, regulation of cytokinesis
orf19.6048	C1_00580W_A		0.376546	0.00307756	Protein of unknown function; Spider biofilm induced
orf19.6047	C1_00590W_A	TUF1	0.224433	0.00842326	Translation elongation factor TU; macrophage/pseudohyphal-induced; repressed upon phagocytosis by murine macrophage; levels decrease in stationary phase cells; Spider biofilm repressed
orf19.6046	C1_00600W_A	APC1	-0.169631	0.0427822	Putative Anaphase-Promoting Complex/Cyclosome subunit; essential for growth; periodic mRNA expression, peak at cell-cycle S/G2 phase
orf19.6045	C1_00610W_A	PSD1	0.092097	0.234429	Phosphatidylserine decarboxylase; involved in phosphatidylethanolamine synthesis; Spider biofilm repressed
orf19.6044	C1_00620W_A	MOB2	0.228542	0.00682291	Mob1/phocein domain protein of RAM signaling network; cell wall integrity; role in cell separation, cortical actin polarization; required for hyphal growth; phosphorylated by Cdc28 on hyphal induction; activates Cbk1; mRNA binds She3
orf19.6043	C1_00630W_A		0.857254	0	Has domain(s) with predicted UDP-N-acetylmuramate dehydrogenase activity, catalytic activity, flavin adenine dinucleotide binding activity
orf19.6041	C1_00640C_A	RPO41	-0.01423	0.867582	Putative mitochondrial RNA polymerase; repressed in core stress response; Spider biofilm induced
orf19.6040	C1_00650C_A	SNF7	-0.0460261	0.580409	ESCRT III complex protein; role in proteolytic activation of Rim101 and Rim8 processing/activation; separable roles in RIM101 pathway and in transport from MVB to vacuole; involved in echinocandin and azole sensitivity
orf19.6039	C1_00660C_A		0.175438	0.0254045	Ortholog(s) have SNAP receptor activity
orf19.6038	C1_00670C_A	UGA32	-0.0465145	0.681992	Predicted Zn(II)2Cys6 transcription factor; has similarity to S. cerevisiae Uga3, a transcription factor involved in the regulation of gamma-aminobutyrate metabolism genes; rat catheter biofilm induced
orf19.6037	C1_00680W_A	ASM3	0.227438	0.0608614	Putative secreted acid sphingomyelin phosphodiesterase; possible Kex2 substrate; transcript increased in an azole-resistant strain that overexpresses MDR1; flow model biofilm induced; F-12/CO2 early biofilm induced
orf19.6036	C1_00690W_A	RIC1	-0.105427	0.258647	Ortholog of S. cerevisiae Ric1 guanyl-nucleotide exchange factor; mutant is viable; rat catheter biofilm repressed
orf19.6035	C1_00700W_A		-0.0422281	0.588975	Protein of unknown function; repressed by nitric oxide
orf19.6034	C1_00710C_A	TUB2	-0.103566	0.186088	Beta-tubulin; functional homolog of ScTub2; overproduction makes S. cerevisiae inviable; has two introns; GlcNAc, hypha fluconazole-induced; slow growth, ectopic expression increases white-to opaque switch; rat catheter biofilm repressed
	C1_00720W_A	tP(UGG)3	-0.0782524	0.929014	tRNA-Pro, predicted by tRNAscan-SE; UGG anticodon
orf19.6033	C1_00730C_A	CMP1	0.366206	1.47829e-06	Catalytic subunit of calcineurin (Ca[2+]-calmodulin-regulated S/T protein phosphatase); required for wild-type virulence, resistance to high pH, Na(+), Li(+), Mn(2+), and fluconazole tolerance; micafungin is fungicidal to null mutant
orf19.6032	C1_00740C_A	SPE1	-0.194027	0.00754189	Ornithine decarboxylase; enzyme of polyamine biosynthesis; mutant is viable; functionally complements polyamine auxotrophy of S. cerevisiae spe1 mutant; downregulated upon adherence to polystyrene
orf19.6031	C1_00750C_A	VPS27	-0.04894	0.536172	Putative ESCRT-0 complex protein with a role in multivesicular body (MVB) trafficking
orf19.6030	C1_00760W_A		0.424166	1.17526e-06	Protein of unknown function; transcript detected on high-resolution tiling arrays
orf19.6029	C1_00770C_A	ROT1	0.304205	0.00739425	Similar to S. cerevisiae Rot1p, which is involved in cell wall 1,6-beta-glucan biosynthesis; has predicted transmembrane region; possibly an essential gene, disruptants not obtained by UAU1 method
orf19.6028	C1_00780C_A	HGC1	1.33197	0	Hypha-specific G1 cyclin-related protein involved in regulation of morphogenesis, biofilm formation; Cdc28-Hgc1 maintains Cdc11 S394 phosphorylation during hyphal growth; required for virulence in mice; regulated by Nrg1, Tup1, farnesol
orf19.6027	C1_00790W_A		-0.757244	1.24279e-08	Ortholog of C. dubliniensis CD36 : Cd36_00740, C. parapsilosis CDC317 : CPAR2_110170, C. auris B8441 : B9J08_004945 and Candida tenuis NRRL Y-1498 : CANTEDRAFT_133175
orf19.6026	C1_00800C_A	ERG2	-0.00884774	0.912092	C-8 sterol isomerase; enzyme of ergosterol biosynthesis; converts fecosterol to episterol; mutant is hypersensitive to multiple drugs; ketoconazole-induced; flow model and Spider biofilm repressed
orf19.6025	C1_00810W_A		-0.467799	0.000336634	Ortholog(s) have N-acetylglucosaminyldiphosphodolichol N-acetylglucosaminyltransferase activity and role in dolichol-linked oligosaccharide biosynthetic process
orf19.6024	C1_00820W_A		-0.117788	0.348463	Ortholog of C. dubliniensis CD36 : Cd36_00770, C. auris B8441 : B9J08_004942, Candida tenuis NRRL Y-1498 : CANTEDRAFT_112621 and Debaryomyces hansenii CBS767 : DEHA2D09812g
orf19.6023	C1_00830W_A		-0.441593	0.00146256	Protein with a predicted multidrug transporter domain; Hap43-repressed gene
orf19.6022	C1_00840C_A	NRM1	-0.0543164	0.516056	Transcriptional regulator of cell cycle gene expression; regulates expression of genes involved in DNA replication stress; interacts with Swi4 and Swi6; repressed during core stress response; Spider biofilm repressed
orf19.6021	C1_00850W_A	IHD2	0.193043	0.159748	Protein of unknown function; induced during hyphae development; induced in low iron; Spider biofilm induced
orf19.6020	C1_00860W_A		-0.165656	0.162954	Ortholog(s) have Atg8 ligase activity
orf19.6018	C1_00870W_A	LRO1	-0.219614	0.0206025	Acyltransferase that catalyzes diacylglycerol esterification of phospholipids; role in lipid storage, triglyceride biosynthesis; flow model biofilm repressed
orf19.6017	C1_00880W_A		-0.921147	7.99826e-08	Protein of unknown function; Spider biofilm induced
orf19.6016	C1_00890W_A	GEM1	-0.168357	0.0550633	Putative outer mitochondrial membrane GTPase, subunit of the ERMES complex; required for mitochondrial morphology and invasive growth
orf19.6014	C1_00900W_A	RRS1	0.204324	0.0432391	Putative ribosome biogenesis and nuclear export protein; Hap43p-induced gene; mutation confers hypersensitivity to 5-fluorocytosine (5-FC), 5-fluorouracil (5-FU), and tubercidin (7-deazaadenosine)
orf19.6013	C1_00910W_A	TRI1	-0.0638929	0.620794	Has domain(s) with predicted DNA binding activity
orf19.6012	C1_00920W_A		0.0371572	0.661173	Ortholog(s) have phosphatidylinositol-4,5-bisphosphate binding, phosphatidylserine binding activity and role in endocytosis, site selection
orf19.6011	C1_00930C_A	SIN3	-0.183855	0.0252329	Protein similar to S. cerevisiae Sin3p (transcriptional corepressor involved in histone deacetylase recruitment); has paired amphipathic helix PAH1 domain; interacts with ScOpi1p, not CaOpi1p; transposon mutation affects filamentous growth
orf19.6010.1	C1_00940W_A	RPB11	0.10325	0.230442	Putative RNA polymerase II subunit; flucytosine induced
orf19.6010	C1_00950C_A	CDC5	-0.149893	0.0532967	Polo-like kinase; member of conserved Mcm1 regulon; depletion causes defects in spindle elongation and Cdc35-dependent filamentation; virulence-group-correlated expression; likely essential (UAU1 method); Spider biofilm repressed
orf19.6009	C1_00960C_A	SET1	-0.222042	0.0128363	Lysine histone methyltransferase; methylates histone H3 K4; regulates of white-opaque switch, epithelial cell adhesion, agar-embedded filamentation, virulence in mice; unique N-terminus immunogenic in human; rat catheter biofilm repressed
orf19.6008.3	C1_00970W_A		-0.28058	0.0423405	Ortholog of C. dubliniensis CD36 : Cd36_00920, Debaryomyces hansenii CBS767 : DEHA2F20724g, Pichia stipitis Pignal : PICST_32745 and Candida tropicalis NEW ASSEMBLY : CTRG1_CGOB_00170
orf19.6008.4	C1_00980W_A		0.241696	0.00409896	Ortholog(s) have structural constituent of ribosome activity and mitochondrial large ribosomal subunit, mitochondrion localization
orf19.3288	C1_00990C_A	NMA111	0.0877838	0.372142	Putative serine protease and general molecular chaperone; macrophage-induced gene; repressed in core stress response; merged with orf19.3288.1 in Assembly 21
orf19.3289	C1_01000C_A		-0.0416023	0.683611	Phosphorylated protein of unknown function
orf19.3290	C1_01010W_A		-0.0189386	0.801912	Plasma membrane-localized protein; repressed by nitric oxide; Hap43p-repressed gene
	C1_01020W_A	tA(AGC)4	3.47367	0.167619	tRNA-Ala, predicted by tRNAscan-SE; AGC anticodon
orf19.3291	C1_01030W_A	HMT1	0.251198	0.0135485	Major type I protein arginine methyltransferase (PRMT); involved in asymmetric dimethylation of arginine residues; involved in nuclear export of Npl3p; Spider biofilm repressed
orf19.3292	C1_01040W_A		0.145392	0.264024	Ortholog(s) have peptide-methionine (R)-S-oxide reductase activity, role in cellular response to oxidative stress and mitochondrion localization
orf19.3293	C1_01050C_A		0.0854156	0.282886	Putative enoyl reductase involved in very long chain fatty acid elongation; possibly an essential gene, disruptants not obtained by UAU1 method
orf19.3294	C1_01060W_A	MBF1	0.0753077	0.338134	Putative transcriptional coactivator; caspofungin repressed; involved in virulence
orf19.3295	C1_01070C_A		-0.292449	0.0031727	Has domain(s) with predicted role in cell division, chromosome segregation and MIS12/MIND type complex localization
orf19.3296	C1_01080W_A		-0.155383	0.109281	Ortholog of C. dubliniensis CD36 : Cd36_01020, C. parapsilosis CDC317 : CPAR2_110130, C. auris B8441 : B9J08_003399 and Candida tenuis NRRL Y-1498 : CANTEDRAFT_93515
orf19.3297	C1_01090C_A		0.279979	0.00168267	Ortholog(s) have structural constituent of ribosome activity and mitochondrial small ribosomal subunit localization
orf19.3298	C1_01100W_A	CCH1	0.644057	0	Voltage-gated Ca2+ channel of the high affinity calcium uptake system; roles in thigmotropism, establishment of galvanotropism; transcript regulated by Nrg1 and Mig1; flow model biofilm repressed
orf19.3300	C1_01110C_A	ZPR1	-0.0683469	0.505869	Protein with putative zinc finger; regulated by Gcn4p; repressed in response to amino acid starvation (3-aminotriazole treatment); upregulation correlates with clinical development of fluconazole resistance
orf19.3301	C1_01130W_A		0.111295	0.220909	Putative ubiquitin ligase complex component; induced by heavy metal (cadmium) stress; Hog1-induced; transcript induced by Mnl1p under weak acid stress; flow model biofilm induced; Spider biofilm induced
orf19.3302	C1_01140C_A		-0.220423	0.0356229	Putative type-1 protein phosphatase targeting subunit; transcript repressed by yeast-hyphal switch; transcript induced by Mnl1p under weak acid stress; flow model biofilm induced
orf19.3303	C1_01150C_A		-0.0981347	0.3109	Ortholog(s) have tRNA methyltransferase activity and role in tRNA methylation, wybutosine biosynthetic process
orf19.3304	C1_01160C_A		0.138381	0.161571	Exosome non-catalytic core component; involved in 3'-5' RNA processing and degradation in the nucleus and cytoplasm; Spider biofilm induced
orf19.3305	C1_01170C_A	ZCF17	-0.316676	0.000458345	Putative Zn(II)2Cys6 transcription factor
orf19.3306	C1_01180C_A		-0.360674	0.235584	Ortholog(s) have four-way junction DNA binding activity and role in homologous chromosome pairing at meiosis, meiotic recombination checkpoint signaling, synaptonemal complex assembly
orf19.3307	C1_01190C_A		0.0470064	0.599973	Flavin-containing monooxygenase; catalyzes oxidation of biological thiols to maintain the ER redox buffer ratio for correct folding of disulfide-bonded proteins; Spider biofilm repressed
orf19.3308	C1_01200W_A	STB5	0.0938225	0.32017	Putative transcription factor with zinc cluster DNA-binding motif; hyperactive mutation causes YOR1 overexpression and resistance to beauvericin; Hap43p-repressed gene
orf19.3309	C1_01210W_A		0.45304	4.67851e-08	Ortholog of Candida tropicalis NEW ASSEMBLY : CTRG1_04422, Candida tropicalis MYA-3404 : CTRG_04422 and Candida albicans WO-1 : CAWG_01254
orf19.3310	C1_01220C_A		0.0745458	0.739967	Protein of unknown function; Hap43-repressed; rat catheter and Spider biofilm induced
orf19.3311	C1_01240W_A	IFD3	-0.394071	0.000326592	Putative aldo/keto reductase; Mig1-regulated
orf19.3312	C1_01250W_A		0.0703357	0.369561	Protein of unknown function; flow model and Spider biofilm repressed
orf19.3314	C1_01260C_A	TRS20	0.175926	0.158495	Ortholog(s) have role in cellular protein-containing complex assembly, endoplasmic reticulum to Golgi vesicle-mediated transport and TRAPPI protein complex, TRAPPII protein complex, TRAPPIII protein complex localization
orf19.3315	C1_01270W_A	CTA9	0.111056	0.210772	Protein required for normal filamentous growth; induced during the mating process; mRNA binds She3; activates transcription in 1-hybrid assay in S. cerevisiae
orf19.3317	C1_01280C_A	MED22	-0.234461	0.0970251	RNA polymerase II mediator complex subunit
orf19.3318	C1_01290C_A		-0.0507436	0.619459	Ortholog(s) have lipid droplet, peroxisome localization
orf19.3319	C1_01300W_A		-0.0550961	0.511305	Putative thioredoxin; Spider biofilm repressed
orf19.3321	C1_01320W_A	MRS7	0.00450839	0.956148	Member of the LETM1-like protein family, mitochondrial membrane protein
orf19.3322	C1_01330C_A	DUT1	0.25453	0.000932382	dUTP pyrophosphatase; cell-cycle regulated if expressed in S. cerevisiae; upstream MluI and SCB elements; 17-beta-estradiol, ethynyl estradiol, macrophage induced; decreased in stationary phase yeast; rat catheter, Spider biofilm repressed
orf19.3323	C1_01340C_A		0.0896187	0.437161	Ortholog of C. dubliniensis CD36 : Cd36_01240, C. parapsilosis CDC317 : CPAR2_109140, C. auris B8441 : B9J08_002021 and Candida tenuis NRRL Y-1498 : CANTEDRAFT_114227
orf19.3324	C1_01350C_A	TIF	0.0669115	0.447212	Translation initiation factor; upregulated in highly virulent strain compared to less virulent strain; antigenic in human; flucytosine induced; downregulated upon phagocytosis by macrophages; Spider biofilm repressed
orf19.3325	C1_01360C_A		-0.320925	0.00027357	Putative glycogen synthesis initiator; regulated by Efg1 and Efh1; Hog1-repressed; colony morphology-related gene regulation by Ssn6; induced by prostaglandins; flow model biofilm induced
orf19.3325.3	C1_01370C_A	RPS21B	0.15757	0.0351242	Ribosomal protein S21; regulated by Nrg1, Tup1; colony morphology-related gene regulation by Ssn6; positively regulated by Tbf1, Hap43; Spider biofilm repressed
orf19.3327	C1_01380C_A	TRM2	0.208178	0.0433707	Putative tRNA methyltransferase; repressed by prostaglandins; Spider biofilm induced
orf19.3328	C1_01390C_A	HOT1	0.0691155	0.448726	Putative transcription factor; required for inhibition of filamentous growth by farnesoic acid and for expression of PHO81; filament induced
orf19.3329	C1_01400C_A		0.237338	0.0041713	Ortholog(s) have sphingosine-1-phosphate phosphatase activity, role in calcium-mediated signaling and endoplasmic reticulum localization
orf19.3330	C1_01420C_A	CRL1	0.533816	9.19467e-10	Predicted GTPase of RHO family; CAAX motif geranylgeranylated; expression in S. cerevisiae causes dominant-negative inhibition of pheromone response
orf19.3330.3	C1_01440C_A	POX18	-0.825911	0.00234472	Similar to Pox18, a peroxisomal protein; induced during chlamydospore formation in C. albicans and C. dubliniensis; A21 sequence updated based on new sequence and analysis, the allelic orf19.10841 was reinstated; Spider biofilm induced
orf19.3331	C1_01450W_A	ABC1	0.264359	0.00123288	Putative ubiquinol-cytochrome-c reductase; induced upon adherence to polystyrene; flow model biofilm induced; Spider biofilm induced
orf19.3332	C1_01460W_A		0.0294812	0.763891	Ortholog of Bre4 in S. cerevisiae has a role in brefeldin A resistence; a drug that affect intracellular transport; Spider biofilm induced
orf19.3333	C1_01470W_A		0.0073769	0.928504	Ortholog(s) have 5S rRNA binding, 7S RNA binding, poly(A) binding, ribonuclease P RNA binding, tRNA binding activity
orf19.3334	C1_01480C_A	RPS21	0.0832624	0.353197	Protein component of the small (40S) subunit; repressed upon phagocytosis by murine macrophage; positively regulated by Tbf1; Spider biofilm repressed
orf19.3335	C1_01490W_A		-0.557042	4.20557e-08	Plasma membrane protein of unknown function; colony morphology-related gene regulation by Ssn6; repressed by nitric oxide
orf19.3337	C1_01510W_A		0.633938	0.000221461	Protein of unknown function; merged with orf19.3338; rat catheter, flow and Spider model biofilm induced; promoter bound by Bcr1, Efg1, Ndt80, and Rob1; orf19.3338 Bcr1-repressed in RPMI a/a biofilms
orf19.3340	C1_01520C_A	SOD2	-0.0849228	0.367903	Mitochondrial Mn-containing superoxide dismutase; protection against oxidative stress; homotetramer active; N-terminal 34 amino acids removed on mitochondrial import; H2O2-induced via Cap1p; Hap43p-, alkaline-downregulated, farnesol-induced
orf19.3341	C1_01530C_A		0.0218237	0.818679	Putative tRNA-Arg synthetase; essential; genes encoding ribosomal subunits, translation factors, and tRNA synthetases are downregulated upon phagocytosis by murine macrophage; downregulated by growth in the mouse cecum
orf19.3342	C1_01540W_A		-0.00302249	0.973416	Ortholog(s) have role in positive regulation of protein autoubiquitination, protein deubiquitination
orf19.3344	C1_01550W_A	VPS17	0.1019	0.219808	Ortholog(s) have phosphatidylinositol-3-phosphate binding, protein carrier activity
orf19.3345	C1_01560W_A	SIZ1	-0.173675	0.0300155	Possible SUMO/Smt3 ligase; Rim101-repressed
orf19.3347	C1_01570C_A	RPB7	0.100073	0.234743	Functional homolog of S. cerevisiae Rpb7; essential subunit of RNA Polymerase II; enhances hyperfilamentation of an S. cerevisiae rpb4 mutant; suppresses defects of S. cerevisiae rpb4 and ess1 mutants; Spider biofilm repressed
orf19.3348	C1_01580W_A		0.170823	0.0325101	Ortholog(s) have structural constituent of ribosome activity and fungal-type vacuole, mitochondrial large ribosomal subunit localization
orf19.3349	C1_01590C_A		-0.165737	0.0243099	Putative RNA polymerase II subunit B150; heterozygous null mutant exhibits resistance to parnafungin in the C. albicans fitness test
orf19.3350	C1_01600W_A	MRP20	-0.119762	0.133805	Component of mitochondrial ribosome; decreased expression in hyphae compared to yeast-form cells
orf19.3351	C1_01610C_A		-0.268979	0.137841	Protein of unknown function; Hap43-induced; Spider biofilm induced
orf19.3352	C1_01620C_A		0.194746	0.0950857	Has domain(s) with predicted oxidoreductase activity and role in metabolic process
orf19.3353	C1_01630W_A		-0.21999	0.0284526	Protein similar to a mitochondrial complex I intermediate-associated protein; fluconazole-repressed; Spider biofilm induced; rat catheter biofilm repressed
orf19.3354	C1_01640W_A	RPS42	0.162416	0.107665	Predicted ribosomal protein S4, component of the small ribosomal subunit; has paralog RPS41
orf19.3355	C1_01650W_A	ISN1	-0.015742	0.876692	Putative inosine 5'-monophosphate 5'-nucleotidase; fungal-specific (no human or murine homolog)
	C1_01660C_A	tS(UGA)1	3.6597	0.345487	tRNA-Ser, predicted by tRNAscan-SE; UGA anticodon
orf19.3356	C1_01670C_A	ESP1	-0.429673	2.07565e-05	Separase, caspase-like cysteine protease that cleaves cohesins to allow chromatid separation during anaphase; mutation confers increased sensitivity to nocodazole; periodic mRNA expression, peak at cell-cycle S/G2 phase
orf19.3357	C1_01680C_A		0.00419773	0.96416	Ortholog(s) have structural constituent of ribosome activity and mitochondrial small ribosomal subunit, mitochondrion localization
orf19.3358	C1_01690C_A	LSC1	-0.303354	8.8279e-05	Putative succinate-CoA ligase subunit; induced by high iron; fluconazole-induced; protein present in exponential and stationary growth phase yeast cultures; Spider biofilm repressed
orf19.3359	C1_01700W_A	ARP8	-0.71203	0	Putative chromatin-remodeling enzyme complex protein; mutation confers hypersensitivity to toxic ergosterol analog, and to amphotericin B; rat catheter biofilm induced
orf19.3360	C1_01710W_A		-0.191388	0.0707907	Protein of unknown function; flow model biofilm induced; Spider biofilm induced
	C1_01720C_A	snR5a	-0.0552666	0.688332	H/ACA box small nucleolar RNA (snoRNA)
	C1_01730W_A	tA(AGC)3	-0.903621	0.83911	tRNA-Ala, predicted by tRNAscan-SE; AGC anticodon
orf19.4551	C1_01740W_A	CTN1	-0.286736	0.218758	Carnitine acetyl transferase; required for growth on nonfermentable carbon sources, not for hyphal growth or virulence in mice; induced in macrophage; macrophage/pseudohyphal-repressed after 16 hr; rat catheter, Spider biofilm induced
orf19.4550	C1_01750W_A		0.328181	0.00143272	Predicted MFS membrane transporter, member of the drug:proton antiporter (12 spanner) (DHA1) family; flow model biofilm induced
orf19.4549	C1_01760W_A	FGR38	0.057452	0.522711	Protein lacking an ortholog in S. cerevisiae; member of a family of related proteins; transposon mutation affects filamentous growth; macrophage-induced gene; Hap43p-repressed gene
orf19.4548	C1_01770W_A	MAK32	0.0602837	0.558	Putative protein involved in the structural stability of L-A double-stranded RNA-containing particles; downregulated upon adherence to polystyrene
orf19.4546	C1_01780C_A	HOL4	0.0628931	0.532565	Putative ion transporter; alkaline induced by Rim101; Plc1-regulated; caspofungin repressed; rat catheter and Spider biofilm induced
orf19.4545	C1_01790W_A	SWI4	-0.188881	0.0180361	Putative component of the SBF transcription complex involved in G1/S cell-cycle progression; periodic mRNA expression, peak at cell-cycle G1/S phase; predicted, conserved MBF binding sites upstream of G1/S-regulated genes
orf19.4544	C1_01800W_A	NRI2	0.0360829	0.675868	Component of the RSC chromatin remodeling complex; only present in CTG clade
orf19.4543	C1_01810C_A	UGA2	-0.22732	0.0752878	Predicted succinate semialdehyde dehydrogenase; predicted role in glutamate catabolism; transcription regulated by Mig1, Tup1, Gcn4; mutants are viable
orf19.4542	C1_01820C_A		-0.309336	0.00231326	Ortholog(s) have cyclin-dependent protein kinase activating kinase regulator activity, cyclin-dependent protein serine/threonine kinase activator activity, cyclin-dependent protein serine/threonine kinase regulator activity
orf19.4540	C1_01830C_A	UBC8	0.186694	0.0345551	Predicted ubiquitin-conjugating enzyme that negatively regulates gluconeogenesis by mediating the glucose-induced ubiquitination of fructose-1,6-bisphosphatase; induced by alpha pheromone in SpiderM medium
orf19.4539	C1_01840C_A		-0.322311	0.00661524	Protein with a Rho GDP-dissociation inhibitor domain; Hap43-repressed gene; Spider biofilm induced
orf19.4538	C1_01850C_A		0.223378	0.0115275	Ortholog(s) have mRNA binding activity, role in mRNA polyadenylation, pre-mRNA cleavage required for polyadenylation, response to DNA damage checkpoint signaling and U2 snRNP, mRNA cleavage factor complex localization
orf19.4537	C1_01860W_A		0.187868	0.032799	Ortholog(s) have RNA polymerase II complex binding, RNA polymerase II complex recruiting activity
orf19.4536	C1_01870C_A	CYS4	0.141982	0.085213	Cystathionine beta-synthase; sulfur amino acid biosynthesis; antigenic in mouse; flow model biofilm induced; alkaline induced; macrophage/pseudohyphal-induced; present in exponential and stationary growth phase yeast cultures
orf19.4535	C1_01880C_A	PTR3	-0.151343	0.237099	Protein similar to S. cerevisiae Ptr3p, which is a sensor of external amino acids; expression upregulated in an ssr1 null mutant
orf19.4534	C1_01890C_A		-0.200018	0.0210189	Putative UBX-domain (ubiquitin-regulatory domain) protein; macrophage-downregulated gene
orf19.4533	C1_01900C_A		0.0481386	0.584583	Ortholog(s) have RNA binding activity and role in rRNA processing
orf19.4532	C1_01910W_A		0.124319	0.16126	Protein of unknown function; present in exponential and stationary growth phase yeast cultures
orf19.4531	C1_01920W_A	ROA1	-0.185698	0.0580109	Putative PDR-subfamily ABC transporter involved in sensitivity to azoles; Spider biofilm induced
orf19.4530.1	C1_01930W_A		-1.42628	9.06486e-05	Protein of unknown function; regulated by Nrg1, Tup1; Spider and flow model biofilm induced
orf19.4529	C1_01940C_A		-0.02035	0.850162	Ortholog of Srp21, signal recognition particle subunit, functions in protein targeting to the endoplasmic reticulum membrane; predicted adhesin-like protein; mutants are viable
orf19.4528	C1_01950C_A		0.0380785	0.692868	Ortholog(s) have role in vacuolar protein processing
orf19.4528.1	C1_01970W_A		-2.04262	0.677148	Protein of unknown function
orf19.4527	C1_01980W_A	HGT1	0.143092	0.35344	High-affinity MFS glucose transporter; induced by progesterone, chloramphenicol, benomyl; likely essential for growth; protein newly produced during adaptation to the serum; rat catheter and Spider biofilm induced
orf19.4526	C1_01990W_A	HSP30	-1.45368	0.347232	Putative heat shock protein; fluconazole repressed; amphotericin B induced; Spider biofilm induced; rat catheter biofilm induced
orf19.4525	C1_02000W_A		0.06838	0.437391	Ortholog(s) have endoplasmic reticulum, nuclear envelope localization
orf19.4524	C1_02010C_A	ZCF24	0.219521	0.0306539	Predicted Zn(II)2Cys6 transcription factor; caspofungin induced; Hap43-repressed
orf19.4523	C1_02020W_A		0.082331	0.549679	Ortholog(s) have 5-formyltetrahydrofolate cyclo-ligase activity and role in folic acid-containing compound biosynthetic process
orf19.4522	C1_02030C_A		0.437396	6.72147e-05	Ortholog(s) have role in cellular response to DNA damage stimulus
orf19.3661	C1_02040C_A		0.0371092	0.6742	Putative deubiquitinating enzyme; induced by Mnl1 under weak acid stress
orf19.3663	C1_02050C_A	PHO91	-0.307143	0.000719654	Putative low-affinity phosphate transporter; fungal-specific (no human or murine homolog)
orf19.3663.1	C1_02060W_A		-0.0103116	0.935175	Predicted plasma membrane protein; gene has intron
orf19.3664	C1_02070W_A	HSP31	-1.76105	0.00547865	Putative 30 kda heat shock protein; repressed during the mating process; rat catheter biofilm induced
orf19.3665	C1_02080W_A	SET6	-0.356093	0.00198999	Ortholog of S. cerevisiae Set6, a SET domain protein of unknown function; Hap43-induced; rat catheter and Spider biofilm induced
orf19.3666	C1_02090C_A		-0.232833	0.0350534	Predicted debranching enzyme-associated ribonuclease; rat catheter biofilm induced
orf19.3667	C1_02100W_A		-0.0546421	0.617473	Has domain(s) with predicted ATP binding, ATP-dependent microtubule motor activity, microtubule binding activity, role in microtubule-based movement and microtubule associated complex localization
orf19.3668	C1_02110C_A	HGT2	0.26806	0.428733	Putative MFS glucose transporter; 20 member C. albicans glucose transporter family; 12 probable membrane-spanning segments; expressed in rich medium with 2% glucose; rat catheter and Spider biofilm induced
orf19.3669	C1_02120C_A	SHA3	0.35704	6.25318e-07	Putative ser/thr kinase involved in glucose transport; Tn mutation affects filamentous growth; fluconazole-induced; ketoconazole-repressed; induced in by alpha pheromone in SpiderM; possibly essential; flow model biofilm induced
orf19.3670	C1_02130C_A	GAL1	-0.0884836	0.448413	Galactokinase; galactose, Mig1, Tup1, Hap43 regulated; fluconazole, ketoconazole-induced; stationary phase enriched protein; GlcNAc-induced protein; farnesol, hypoxia-repressed in biofilm; rat catheter and Spider biofilm induced
orf19.3672	C1_02150W_A	GAL10	0.186345	0.259253	UDP-glucose 4-epimerase; galactose utilization; mutant has cell wall defects and increased filamentation; GlcNAc-, fluconazole- and ketoconazole-induced; stationary phase enriched protein; rat catheter and flow model biofilm induced
orf19.3673	C1_02160W_A		0.257835	0.0201107	Ortholog(s) have role in chromosome organization, endoplasmic reticulum to Golgi vesicle-mediated transport and TRAPPI protein complex, TRAPPII protein complex, TRAPPIII protein complex localization
orf19.3674	C1_02170C_A	GAL102	0.410207	0.0069588	UDP-glucose 4,6-dehydratase; role in mannosylation of cell wall proteins; mutation confers hypersensitivity to toxic ergosterol analog; overlaps orf19.3673; Spider biofilm induced
orf19.3675	C1_02180W_A	GAL7	-0.0725357	0.538117	Putative galactose-1-phoshphate uridyl transferase; downregulated by hypoxia, upregulated by ketoconazole; macrophage/pseudohyphal-repressed
orf19.3676	C1_02190W_A	ABP140	0.248743	0.0442312	Ortholog of S. cerevisiae actin-binding protein Abp140; Hap43-induced; F-12/CO2 early biofilm induced
orf19.3677	C1_02200C_A		0.103876	0.380752	Ortholog(s) have Atg8 ligase activity, cargo receptor ligand activity, enzyme activator activity
orf19.3678	C1_02210W_A		-0.470421	2.99057e-08	Ortholog of C. dubliniensis CD36 : Cd36_02060, C. parapsilosis CDC317 : CPAR2_106200, Candida tenuis NRRL Y-1498 : CANTEDRAFT_96322 and Debaryomyces hansenii CBS767 : DEHA2C02310g
orf19.3679	C1_02220C_A		-0.0070762	0.9463	Putative protein of unknown function; stationary phase enriched protein
orf19.3680	C1_02230W_A	2007-09-01	0.106101	0.186759	Septin, required for wild-type invasive growth in vitro but not required for virulence in a mouse model of systemic infection; localizes to hyphal septum or bud neck; Asn-rich; aberrant gel mobility; phosphorylated in vitro by Gin4p
orf19.3681	C1_02240W_A		-0.127169	0.167877	Ortholog(s) have protein-containing complex binding activity
orf19.3682	C1_02250W_A	CWH8	-0.394586	4.90878e-05	Putative dolichyl pyrophosphate (Dol-P-P) phosphatase; ketoconazole-induced; expression is increased in a fluconazole-resistant isolate; clade-associated gene expression; Hap43p-induced gene
orf19.3683	C1_02260C_A	AGE3	-0.222116	0.0129529	Putative ADP-ribosylation factor GTPase activating protein, functional ortholog of S. cerevisiae GCS1; mutation affects endocytosis, hyphal growth, chemical and drug resistance, and sensitivity to cell wall inhibitors
orf19.3684	C1_02270C_A		-1.46649	0	Putative oxidoreductase; Spider biofilm induced
orf19.3685	C1_02280C_A	PSY2	-0.104372	0.277111	Putative protein phosphatase PP4 complex subunit; macrophage-induced gene
orf19.3686	C1_02290C_A		0.0446581	0.580023	Ortholog(s) have protein domain specific binding activity, role in mitochondrial proton-transporting ATP synthase complex assembly and mitochondrion localization
orf19.3687	C1_02300W_A		-0.0453175	0.641236	Ortholog(s) have unfolded protein binding activity, role in cytoskeleton organization, positive regulation of transcription elongation from RNA polymerase II promoter, protein folding and prefoldin complex localization
orf19.3688	C1_02310C_A		0.0159866	0.886328	Ortholog(s) have chromatin DNA binding activity and role in cell wall mannoprotein biosynthetic process, positive regulation of transcription by RNA polymerase II, telomere maintenance, telomere maintenance via recombination
orf19.3689	C1_02320C_A		-0.0147568	0.862656	Putative protein similar to 6-phosphofructo-2-kinase/fructose-2,6-bisphosphatase; expression downregulated in an ssr1 null mutant
orf19.3690.2	C1_02330C_A		0.0562193	0.46345	Ribosomal 60S subunit protein; Spider biofilm repressed
	C1_02340C_A	tR(CCG)1	-0.0678697	0.885485	tRNA-Arg, predicted by tRNAscan-SE; CCG anticodon
orf19.3691	C1_02350W_A	TIM21	-0.0129219	0.880423	Component of the Translocase of the Inner Mitochondrial membrane (TIM23 complex); for protein import into mitochondria; Hap43, ketoconazole-repressed; Spider biofilm repressed
orf19.3693	C1_02360C_A	PGA5	0.331036	0.11703	Putative GPI-anchored beta-1,3-glucanosyltransferase with similarity to the A. fumigatus GEL family; fungal-specific (no human or murine homolog)
orf19.3694	C1_02370C_A		-0.29625	0.000437374	Ortholog of C. dubliniensis CD36 : Cd36_02210, C. parapsilosis CDC317 : CPAR2_106350, C. auris B8441 : B9J08_000959 and Candida tenuis NRRL Y-1498 : CANTEDRAFT_116785
orf19.2925	C1_02380C_A		0.0253886	0.857032	Ortholog(s) have role in protein folding, tubulin complex assembly
orf19.2926	C1_02390W_A		-0.422469	0.000285176	Putative nuclease required for DNA single- and double-strand break repair; rat catheter biofilm induced
orf19.2927	C1_02400C_A	MNN11	0.292544	0.00660124	Ortholog(s) have alpha-1,6-mannosyltransferase activity, role in protein N-linked glycosylation, protein glycosylation and mannan polymerase complex localization
orf19.2928	C1_02410C_A		-0.0356829	0.655139	Has domain(s) with predicted role in retrograde vesicle-mediated transport, Golgi to endoplasmic reticulum and integral component of membrane localization
orf19.2929	C1_02420C_A	GSC1	0.47523	1.54791e-06	Essential beta-1,3-glucan synthase subunit; gsc1 allele determines resistance/sensitivity to echinocandins; 16 predicted membrane-spanning regions; mRNA abundance declines after yeast-to-hypha transition; Spider biofilm induced
orf19.2930	C1_02430C_A		0.13128	0.115208	Predicted translation initiation factor; role in translational initiation; Spider biofilm repressed
orf19.2933	C1_02440C_A		0.241348	0.0137643	Ortholog(s) have thiol-dependent deubiquitinase activity and role in protein deubiquitination, regulation of transcription, DNA-templated
orf19.2934	C1_02450C_A		-0.173874	0.130733	Similar to S. cerevisiae Bud20; predicted role in cellular bud site selection; rat catheter and Spider biofilm induced
orf19.2935	C1_02460W_A	RPL10	0.181101	0.0229092	Ribosomal protein L10; intron in 5'-UTR; downregulated upon phagocytosis by murine macrophage; transcription regulated by yeast-hypha switch; Spider biofilm repressed
orf19.2936	C1_02470W_A		-0.948146	4.75275e-08	Ortholog of C. dubliniensis CD36 : Cd36_02330, C. parapsilosis CDC317 : CPAR2_106450, Candida tropicalis MYA-3404 : CTRG_04653 and Candida albicans WO-1 : CAWG_01134
orf19.2937	C1_02480W_A	PMM1	-0.151736	0.0820792	Phosphomannomutase; enzyme of O- and N-linked mannosylation; interconverts mannose-6-phosphate and mannose-l-phosphate; functional homolog of S. cerevisiae Sec53; antigenic in mice; Hap43-induced; flow model and Spider biofilm repressed
orf19.2938	C1_02490C_A		-0.0931761	0.260092	Putative mitochondrial inner membrane protein with a predicted role in the assembly of respiratory complex III; Hap43p-repressed gene; S. cerevisiae ortholog FMP25 localizes to mitochondrion
orf19.2939	C1_02500W_A		0.177971	0.0665023	Ortholog(s) have role in mitochondrial cytochrome c oxidase assembly and mitochondrion localization
orf19.2940	C1_02510W_A		0.0604871	0.519754	Putative v-SNARE of the endoplasmic reticulum membrane; possibly an essential gene, disruptants not obtained by UAU1 method
orf19.2941	C1_02520W_A	SCW4	-0.554631	0.577801	Putative cell wall protein; substrate for Kex2p processing in vitro; expression regulated by white-opaque switch; alkaline repressed; possibly essential (UAU1 method); flow model biofilm induced; Spider biofilm induced
orf19.2942	C1_02530C_A	DIP5	0.700494	0	Dicarboxylic amino acid permease; mutation confers hypersensitivity to toxic ergosterol analog; induced upon phagocytosis by macrophage; Gcn4-regulated; upregulated by Rim101 at pH 8; rat catheter and Spider biofilm induced
	C1_02540C_A	tR(UCU)4	2.02228	1.16894e-08	tRNA-Arg, predicted by tRNAscan-SE; UCU anticodon
orf19.2945	C1_02570C_A	PUT4	-0.138069	0.40134	Putative proline permease; fungal-specific (no human or murine homolog); repressed during the mating process
orf19.2946	C1_02580W_A	HNM4	-0.0878141	0.696145	Putative choline permease; fungal-specific (no human or murine homolog)
orf19.2947	C1_02590C_A	SNZ1	0.196545	0.00717491	Stationary phase protein; vitamin B synthesis; induced byyeast-hypha switch, 3-AT or in azole-resistant strain overexpressing MDR1; soluble in hyphae; regulated by Gcn4, macrophage; Spider biofilm induced; rat catheter biofilm repressed
orf19.2948	C1_02600W_A	SNO1	-0.063744	0.524708	Protein with a predicted role in pyridoxine metabolism; stationary phase protein; regulated by Tup1, Efg1; Spider biofilm induced
orf19.2949	C1_02610W_A	IML1	-0.382648	2.04702e-05	Putative protein with a role in autophagy; rat catheter biofilm induced
orf19.2951	C1_02620C_A	HOM6	-0.0144372	0.857238	Putative homoserine dehydrogenase; Gcn4-regulated; induced by amino acid starvation (3-ATtreatment); macrophage-induced protein; protein level decreases in stationary phase cultures; flow model biofilm repressed
orf19.2952	C1_02630C_A	EXG2	0.568253	2.1279e-06	GPI-anchored cell wall protein, similar to S. cerevisiae exo-1,3-beta-glucosidase Exg2p; predicted Kex2p substrate; induced during cell wall regeneration; possibly an essential gene, disruptants not obtained by UAU1 method; Hap43p-repressed
orf19.2953	C1_02640C_A	TOM20	0.0898972	0.217586	Putative mitochondrial primary import receptor
orf19.2954	C1_02650W_A		-0.0252149	0.747926	Protein of unknown function; Hap43-repressed gene; repressed by nitric oxide
orf19.2956	C1_02660C_A	MGM101	0.328129	0.000420417	Putative mitochondrial genome maintenance protein; fungal-specific (no human or murine homolog); mutation confers hypersensitivity to tubercidin (7-deazaadenosine)
orf19.2957	C1_02670C_A	MNN43	0.742676	0.192497	Protein required for transfer of mannosylphosphate; induced by alpha pheromone in SpiderM medium
orf19.2958	C1_02680C_A	MNN44	-0.323215	0.0119653	Planktonic growth-induced gene
orf19.2959	C1_02690C_A		2.67354	0.0105847	Predicted ORF from Assembly 19; removed from Assembly 20; subsequently reinstated in Assembly 21 based on comparative genome analysis
orf19.2959.1	C1_02700C_A		0.193579	0.502793	Gene induced by hypoxia and ketoconazole; oral infection upregulated; mutants have reduced capacity to damage oral epithelial cells; Spider biofilm induced
orf19.2960	C1_02710W_A	FRS2	0.0891051	0.253601	Putative tRNA-Phe synthetase; downregulated upon phagocytosis by murine macrophage; protein present in exponential and stationary growth phase yeast cultures; Spider biofilm repressed
orf19.2961	C1_02720W_A		-0.36013	0.00024183	Putative transcription factor with zinc finger DNA-binding motif
orf19.2962	C1_02730W_A		0.231349	0.0713884	Protein of unknown function; Spider biofilm induced
orf19.2963	C1_02740C_A		0.0486221	0.718618	Has domain(s) with predicted NAD+ binding activity
orf19.2964	C1_02750C_A	RSC2	-0.167504	0.0291552	Component of the RSC chromatin remodeling complex
orf19.2965	C1_02760W_A		0.0131983	0.892647	Putative guanyl-nucleotide exchange factor; Spider biofilm repressed
orf19.2965.1	C1_02770W_A		0.116305	0.302713	Protein of unknown function; similar to human SERF2; gene has an alternatively spliced intron
orf19.2966	C1_02780W_A		-0.132694	0.185235	Predicted dienelactone hydrolase domain; clade-associated gene expression; farnesol-downregulated; rat catheter biofilm repressed
orf19.2967	C1_02790W_A	TIF34	0.178515	0.0278219	Putative translation initiation factor eIF3, p39 subunit; mutation confers hypersensitivity to roridin A, verrucarin A; downregulated upon phagocytosis by murine macrophages; Spider biofilm repressed
orf19.2968	C1_02800W_A		-0.503353	0.189694	Protein of unknown function; Spider biofilm induced
orf19.2969	C1_02810W_A	RAD16	-0.185884	0.0512452	Ortholog of S. cerevisiae Rad16; a protein that recognizes and binds damaged DNA; flucytosine induced; rat catheter and Spider biofilm induced
orf19.2970	C1_02820W_A	LYS2	-0.0903154	0.31768	Heterodimeric alpha-aminoadipate reductase large subunit; lysine biosynthesis; predicted binding sites for AMP and alpha-aminoadipate; inhibited by lys or thialysine; regulated by Gcn2 and Gcn4; Spider biofilm induced, flow model repressed
orf19.2971	C1_02830W_A		-0.239909	0.00943609	Ortholog of C. dubliniensis CD36 : Cd36_02630, C. parapsilosis CDC317 : CPAR2_108390, C. auris B8441 : B9J08_003270 and Candida tenuis NRRL Y-1498 : CANTEDRAFT_115724
orf19.2972	C1_02840W_A	PDE2	0.0104679	0.912294	High affinity cyclic nucleotide phosphodiesterase; moderates signaling by cAMP; required for virulence, switching, cell wall, hyphal, not pseudohyphal growth; expressed shortly after hyphal induction; rat catheter and Spider biofilm induced
orf19.2973	C1_02850W_A		0.0859135	0.383023	Ortholog(s) have RNA binding, flap-structured DNA binding activity and role in nuclear-transcribed mRNA catabolic process, nuclear-transcribed mRNA poly(A) tail shortening, positive regulation of endodeoxyribonuclease activity
orf19.2974	C1_02860C_A	YKT6	-0.0173272	0.841362	Putative protein of the vacuolar SNARE complex; predicted role in vacuolar fusion; rat catheter biofilm repressed
orf19.2975	C1_02870W_A	YPT7	-0.0476392	0.628679	Protein of YPT/RAB family; induced during the mating process
orf19.2977	C1_02880C_A	MIA40	-0.0662728	0.368336	Predicted component of the mitochondrial intermembrane space import machinery; Hap43p-repressed gene
orf19.2978	C1_02890C_A		-0.07747	0.469125	Protein of unknown function; Hap43-repressed gene
orf19.2980	C1_02900C_A		-0.195604	0.0349526	Ortholog(s) have RNA helicase activity and role in generation of catalytic spliceosome for first transesterification step, spliceosomal complex disassembly
orf19.2982	C1_02910C_A		-0.181149	0.109329	Ortholog(s) have SNARE binding, molecular adaptor activity, protein kinase activator activity
orf19.2983	C1_02920W_A	CDC73	0.0404942	0.598269	Putative transcription elongation factor; cdc73 kap114 double transposon mutation affects filamentous growth; Spider biofilm repressed
orf19.2984	C1_02930C_A	MST1	0.075884	0.425154	Ortholog(s) have threonine-tRNA ligase activity, role in mitochondrial threonyl-tRNA aminoacylation and mitochondrion localization
orf19.2985	C1_02940C_A		0.225794	0.0126144	Protein of unknown function; Hap43-repressed gene
orf19.2986	C1_02950W_A		0.427192	0.0107016	Ortholog of C. dubliniensis CD36 : Cd36_02750, C. parapsilosis CDC317 : CPAR2_106015, C. auris B8441 : B9J08_003254 and Candida tenuis NRRL Y-1498 : CANTEDRAFT_107500
orf19.2987	C1_02960C_A		-0.0581463	0.490989	Ortholog(s) have role in cellular ion homeostasis, mitochondrion inheritance, mitochondrion organization, regulation of cardiolipin metabolic process and mitochondrial inner membrane, mitochondrion localization
orf19.2988	C1_02970W_A		-0.127333	0.128255	Predicted aminotransferase based on S. pombe ortholog SPBC660.12c; flow model biofilm induced
orf19.2989	C1_02980W_A	GOR1	-0.193166	0.0137919	Ortholog(s) have glyoxylate reductase (NAD+) activity, role in glyoxylate catabolic process and extracellular region localization
orf19.2990	C1_02990C_A	XOG1	-0.324336	0.00497561	Exo-1,3-beta-glucanase; 5 glycosyl hydrolase family member; affects sensitivity to chitin and glucan synthesis inhibitors; not required for yeast-to-hypha transition or for virulence in mice; Hap43-induced; Spider biofilm induced
orf19.2991	C1_03000W_A	HOL1	0.382018	0.0779178	Putative MFS transporter; regulated by Nrg1; macrophage/pseudohyphal-repressed; induced by alpha pheromone in SpiderM medium; possibly an essential gene, disruptants not obtained by UAU1 method
orf19.2992	C1_03010W_A	RPP1A	0.0601839	0.551144	Conserved acidic ribosomal protein; likely role in regulation of translation elongation; interacts with Rpp2B; 1 of 4 similar C. albicans ribosomal proteins (Rpp1A, Rpp1Bp, Rpp2A, Rpp2B); Hap43-induced; Spider biofilm repressed
orf19.2994	C1_03020C_A	RPL13	0.075991	0.398636	Putative ribosomal subunit; antigenic during murine infection; downregulated upon phagocytosis by murine macrophage; Spider biofilm repressed
orf19.2994.1	C1_03030W_A	RPS16A	0.137691	0.111139	Putative 40S ribosomal subunit; macrophage/pseudohyphal-induced after 16 h; Spider biofilm repressed
orf19.2995	C1_03040W_A		0.16173	0.109505	Protein of unknown function; induced by nitric oxide; rat catheter and Spider biofilm induced
orf19.2996	C1_03050W_A		-0.0539951	0.529893	Ortholog of S. cerevisiae : ECM30, C. glabrata CBS138 : CAGL0M00924g, C. dubliniensis CD36 : Cd36_02850, C. parapsilosis CDC317 : CPAR2_110240 and C. auris B8441 : B9J08_004952
orf19.2998	C1_03060C_A	TSR2	0.19386	0.1691	Protein with a predicted role in pre-rRNA processing; repressed by prostaglandins
orf19.3000	C1_03070C_A	ORC1	-0.110819	0.167871	Putative origin recognition complex large subunit; essential for viability; similar to S. cerevisiae Orc1p origin recognition complex subunit
orf19.3001	C1_03080C_A	TEM1	0.177226	0.057471	Putative GTPase involved in mitotic exit and cytokinesis; induced under Cdc5p depletion
orf19.3002	C1_03090W_A	RPS1	0.114426	0.201808	Putative ribosomal protein 10 of the 40S subunit; elicits host antibody response during infection; transcript induced during active growth; Spider biofilm repressed
orf19.3003	C1_03100W_A		-0.228927	0.00524031	Putative lipid-binding protein with a predicted role in calcium-dependent phospholipid-binding
orf19.3003.1	C1_03110W_A	RPL6	0.0393373	0.662091	Ortholog of S. cerevisiae ribosomal subunit, Rpl6B; transposon mutation affects filamentous growth; translation-related genes are downregulated upon phagocytosis by murine macrophage; Hap43-induced; Spider biofilm repressed
orf19.3004	C1_03120W_A		-0.08313	0.373916	Ortholog of S. cerevisiae : YDR262W, C. glabrata CBS138 : CAGL0M08734g, C. dubliniensis CD36 : Cd36_02920, C. parapsilosis CDC317 : CPAR2_108490 and C. auris B8441 : B9J08_000615
orf19.3006	C1_03130C_A	GGA2	-0.175586	0.0197667	Protein involved in Golgi trafficking; rat catheter and Spider biofilm repressed
orf19.3007	C1_03140W_A		0.19735	0.0812353	Ortholog(s) have role in endosome organization, regulation of protein localization and BLOC-1 complex localization
orf19.3007.2	C1_03150C_A		-0.0157074	0.880496	Ortholog of C. dubliniensis CD36 : Cd36_02950, C. parapsilosis CDC317 : CPAR2_108520, C. auris B8441 : B9J08_002035 and Candida tenuis NRRL Y-1498 : CANTEDRAFT_100285
orf19.3008	C1_03160C_A	COQ4	0.0314115	0.719119	Protein with a putative role in coenzyme Q biosynthesis; transcriptionally induced by interaction with macrophage; Hap43p-repressed gene
orf19.3009	C1_03170C_A		0.107345	0.401226	Ortholog(s) have nucleus-vacuole junction localization
orf19.3010	C1_03180W_A		-0.0219734	0.840882	Putative lipoyl ligase; role in modification of mitochondrial enzymes by attachment of lipoic acid groups; rat catheter biofilm induced
orf19.3010.1	C1_03190C_A	ECM33	0.222945	0.00467694	GPI-anchored cell wall protein; mutants show cell-wall defects and reduced adhesion, host cell damage, and endocytosis; mutant infection is immunoprotective in murine model; fluconazole-induced; caspofungin repressed
orf19.3012	C1_03200C_A	ARO80	-0.267681	0.00369022	Zn(II)2Cys6 transcription factor; transcriptional activator of aromatic amino acid catabolism; regulator of aromatic alcohol biosynthesis via the Ehrlich pathway; mutant is viable
orf19.3013	C1_03210C_A	CDC12	0.297763	7.03271e-05	Septin; essential for viability; forms ring at sites of cell division and also forms filaments in mature chlamydospore; filamentous growth induced; regulated by Nrg1, Tup1, tyrosol and cell density; rat catheter biofilm repressed
orf19.3014	C1_03220C_A	BMH1	0.00622328	0.939166	Sole 14-3-3 protein in C. albicans; role in hyphal growth; possibly regulated by host interaction; localizes to yeast-form cell surface, not hyphae; alternatively spliced 5' UTR intron; Spider biofilm repressed
orf19.3015	C1_03230C_A	ARX1	0.0747068	0.534395	Putative ribosomal large subunit biogenesis protein; repressed in core stress response; repressed by prostaglandins
orf19.3016	C1_03240W_A		0.123104	0.182947	Ortholog of C. dubliniensis CD36 : Cd36_03040, C. parapsilosis CDC317 : CPAR2_108610, C. auris B8441 : B9J08_000283, Debaryomyces hansenii CBS767 : DEHA2G16500g and Pichia stipitis Pignal : PICST_32835
orf19.3018	C1_03250C_A	SPP1	0.140655	0.130202	Putative histone methyltransferase; induced by nitric oxide independent of Yhb1p; cell-cycle regulated periodic mRNA expression
orf19.3019	C1_03260W_A		-0.015107	0.899431	Putative DNA-dependent ATPase; transcription may be increased in an azole-resistant strain that overexpresses MDR1
orf19.3021	C1_03270W_A		0.11683	0.425499	Putative protein of unknown function; Hap43-repressed gene; Spider biofilm induced
orf19.3022	C1_03280W_A		0.0729428	0.337574	Ortholog(s) have structural constituent of ribosome activity and mitochondrial small ribosomal subunit localization
orf19.3023	C1_03290W_A	NGG1	-0.201971	0.0164551	Ortholog(s) have histone acetyltransferase activity and role in chromatin organization, histone acetylation, regulation of transcription by RNA polymerase II
orf19.3026	C1_03300C_A	MAS1	-0.0281471	0.737844	Putative mitochondrial processing protease; Hap43-repressed; transcript regulated by Nrg1; oxidative stress-induced via Cap1
orf19.3027	C1_03310W_A	ARP7	-0.0334474	0.679107	Component of the RSC chromatin remodeling complex; putative DNA translocase; Spider biofilm repressed
orf19.3029	C1_03320C_A	EHD3	-0.175021	0.230608	Predicted 3-hydroxyisobutyryl-CoA hydrolase; mitochondrially localized; Spider biofilm induced
orf19.3030	C1_03330C_A		0.111227	0.363019	Ortholog(s) have phosphatidylinositol-3,5-bisphosphate binding, phosphatidylinositol-3-phosphate binding, phosphatidylinositol-4-phosphate binding activity
orf19.3031	C1_03340C_A	SEC62	0.557718	2.23443e-10	Putative endoplasmic reticulum (ER) protein-translocation complex subunit
orf19.3034	C1_03350C_A	RLI1	-0.118957	0.154902	Member of RNase L inhibitor (RLI) subfamily of ABC family; predicted not to be a transporter; regulated by Sef1p, Sfu1p, and Hap43p
orf19.3035	C1_03360W_A		-0.0219548	0.787575	Ortholog(s) have ATP-dependent activity, acting on DNA, DNA binding, chromatin DNA binding, methylated histone binding, nucleosome-dependent ATPase activity, rDNA binding activity
orf19.3037	C1_03370W_A		-0.00663689	0.947124	Putative poly(A)-binding protein; regulated by Gcn4p; induced in response to amino acid starvation (3-AT treatment); protein present in exponential and stationary growth phase yeast cultures
orf19.3038	C1_03380W_A	TPS2	-0.18894	0.0294463	Trehalose-6-phosphate (Tre6P) phosphatase; mutant heat sensitive, accumulates Tre6P, decreased mouse virulence; possible drug target; 2 conserved phospohydrolase motifs; no mammalian homolog; Hap43-repressed; flow model biofilm induced
orf19.3040	C1_03390W_A	EHT1	0.573484	3.84606e-08	Putative acyl-coenzymeA:ethanol O-acyltransferase; regulated by Sef1, Sfu1, and Hap43; induced by alpha pheromone in SpiderM medium; Spider biofilm induced; promoter bound by Ndt80
orf19.3041	C1_03400W_A		-0.228158	0.0106334	Ortholog(s) have ubiquitin protein ligase binding activity
orf19.3042	C1_03410W_A		-0.525516	1.2547e-05	Protein of unknown function; Hap43-induced; rat catheter biofilm induced
	C1_03420W_A	tN(GUU)3	-0.0202251	0.989666	tRNA-Asn, predicted by tRNAscan-SE; GUU anticodon
orf19.3043	C1_03430W_A		0.00468819	0.961875	Ortholog(s) have triglyceride lipase activity, role in triglyceride catabolic process and mitochondrion localization
orf19.3045	C1_03440C_A		-0.178695	0.0208777	Predicted aldehyde dehydrogenase domain; virulence-group-correlated expression
orf19.3047	C1_03450C_A		-0.377936	2.27567e-05	Protein kinase-related protein, required for normal sensitivity to caspofungin
orf19.3048	C1_03460C_A		-0.238834	0.00629259	Protein of unknown function; repressed by alpha pheromone in SpiderM medium
orf19.3049	C1_03470C_A		0.434482	0.364637	Ortholog(s) have role in ascospore formation, ascospore wall assembly, ascospore-type prospore membrane formation and protein localization to cell division site, more
orf19.3050	C1_03480C_A	AGE1	-0.192619	0.0152902	Putative GTPase activator; induced in low iron; rat catheter biofilm repressed
orf19.3051	C1_03490W_A		0.175014	0.0198179	Protein of unknown function; S. pombe ortholog SPAC17A2.02c plays a role in resistance to cadmium; colony morphology-related gene regulation by Ssn6; Spider biofilm repressed
orf19.3052	C1_03500W_A	YPT1	0.134089	0.130832	Functional homolog of S. cerevisiae Ypt1p, which is an essential small Ras-type GTPase involved in protein secretion at ER-to-Golgi; dominant-negative mutation causes SAP secretion defect and accumulation of intracellular secretory vesicles
orf19.3053	C1_03510C_A		-0.189959	0.0350895	Protein of unknown function; present in exponential and stationary phase yeast; identified in extracts from biofilm and planktonic cells; flow model biofilm induced gene; GlcNAc-induced protein
orf19.3054	C1_03520W_A	RPN3	-0.0534971	0.474615	Putative non-ATPase regulatory subunit of the 26S proteasome lid; amphotericin B repressed; oxidative stress-induced via Cap1p
orf19.3055	C1_03530W_A	MED17	-0.0627775	0.476723	Putative RNA polymerase II mediator complex subunit; possibly an essential gene, disruptants not obtained by UAU1 method
orf19.3057	C1_03540C_A		0.40689	7.93789e-06	Ortholog(s) have role in mitochondrial genome maintenance
orf19.3058	C1_03550C_A	COQ6	0.100521	0.210006	Ortholog(s) have oxidoreductase activity, acting on paired donors, with incorporation or reduction of molecular oxygen, reduced flavin or flavoprotein as one donor, and incorporation of one atom of oxygen activity
orf19.3059	C1_03560C_A	SUA71	0.0690497	0.441129	Transcription factor TFIIB; required for transcription initiation and start site selection by RNA polymerase II; downregulated during planktonic growth, whereas related SUA72 is induced; induced by Tbf1; rat catheter, Spider biofilm induced
	C1_03570C_A	tL(UAA)3	-2.3761	0.626408	tRNA-Leu, predicted by tRNAscan-SE; UAA anticodon
orf19.3059.1	C1_03580W_A		-3.38208	0.45298	ORF added to Assembly 21 based on comparative genome analysis; overlaps orf19.3059.2, which is annotated as a blocked reading frame
orf19.3060	C1_03600W_A		0.380382	3.37551e-05	OPutative dolichyl-diphosphooligosaccharide-protein glycotransferase; role in protein N-linked glycosylation; Spider biofilm repressed
orf19.3061	C1_03610C_A	IMP1	0.0998786	0.334326	Predicted subunit of the mitochondrial inner membrane peptidase complex involved in protein targeting to mitochondria
orf19.3061.1	C1_03620C_A		0.00634895	0.941297	Ortholog of S. cerevisiae Rps22Ap and Rps22Bp; gene contains 5' UTR intron
orf19.3062	C1_03630W_A		-0.32739	0.000503583	Ortholog(s) have role in chromatin remodeling and ASTRA complex, TTT complex localization
orf19.3063	C1_03640C_A	HFL1	0.173395	0.0567457	HAP5-like; ortholog of S. cerevisiae Dpb3; third-largest subunit of DNA polymerase II (DNA polymerase epsilon); phosphorylated protein; mutants have a growth defect
orf19.3064	C1_03650C_A	MRPL27	0.275967	0.000482586	Putative 60S ribosomal protein L27, mitochondrial precursor
orf19.3064.1	C1_03660W_A		-0.333486	0.0117143	Ortholog of C. parapsilosis CDC317 : CPAR2_108915, C. auris B8441 : B9J08_004667, Candida tenuis NRRL Y-1498 : CANTEDRAFT_102387 and Debaryomyces hansenii CBS767 : DEHA2B06776g
orf19.3065	C1_03670C_A	DAO1	-0.129265	0.154365	Putative D-amino acid oxidase; transcription is regulated upon yeast-hyphal switch
orf19.3066	C1_03680W_A	ENG1	-0.756662	0	Endo-1,3-beta-glucanase; ortholog of S. cerevisiae Dse4 needed for cell separation; caspofungin, fluconazole repressed; repressed by alpha pheromone in SpiderM medium; flow model biofilm induced; rat catheter biofilm repressed
orf19.71	C1_03690W_A		-0.00438577	0.955896	Ortholog(s) have protein-containing complex binding activity, role in endoplasmic reticulum to Golgi vesicle-mediated transport, protein secretion and Golgi membrane, cis-Golgi network, cytoplasm, organelle membrane localization
	C1_03700C_A	tT(CGU)1	1.04523	0.756738	tRNA-Thr, predicted by tRNAscan-SE; CGU anticodon
orf19.1133	C1_03710C_A	MSB1	0.0487671	0.626984	Putative regulator of transcription; expression in S. cerevisiae flo8 and flo11 mutants suggests a role in regulation of adhesion factors
orf19.1037	C1_03720C_A		-0.6087	7.16265e-10	Protein of unknown function; rat catheter biofilm repressed
orf19.1036	C1_03730C_A	MNS1	0.0573526	0.543451	Alpha-1,2-mannosidase; processes Man9GlcNAc2 to Man8GlcNAc2 isomer B; member of ER localized glycosyl hydrolase family 47; ER form is converted by Kex2 to cytosolic form; flow model biofilm repressed
orf19.1035	C1_03740W_A	WAR1	-0.515534	6.99332e-08	Zn(II)2Cys6 transcription factor; plays a role in resistance to weak organic acids; required for yeast cell adherence to silicone substrate; Spider biofilm induced
orf19.1034	C1_03750W_A		0.149661	0.169652	Protein with a predicted cytochrome b5-like Heme/Steroid binding domain; Hap43, caspofungin repressed; flow model biofilm induced
orf19.1033	C1_03760C_A	STR2	-0.154304	0.0481696	Ortholog(s) have cystathionine gamma-synthase activity and role in sulfur compound metabolic process, transsulfuration
orf19.1032	C1_03770W_A	SKO1	-0.423405	2.36286e-05	bZIP transcription factor involved in cell wall damage response; represses the yeast-to-hypha transition; mutants are caspofungin sensitive; induced by osmotic stress via Hog1; activated by Rlm1p; induced by Mnl1 under weak acid stress
orf19.1031	C1_03780C_A	HMG1	0.0471418	0.54371	HMG-CoA reductase; enzyme of sterol pathway; inhibited by lovastatin; gene not transcriptionally regulated in response to lovastatin and fluconazole
orf19.1030	C1_03790C_A		0.243279	0.0137577	Putative peptidyl-prolyl cis-trans isomerase
orf19.1029	C1_03800W_A	RPP1	-0.0805482	0.490512	Putative ortholog of S. cerevisiae Rpp1; subunit of both RNase MRP and nuclear RNase P; rat catheter and Spider biofilm induced
orf19.1028	C1_03810C_A	ELA1	-0.189608	0.129661	Elongin A; F-box protein; ubiquitin-protein ligase; role in protein ubiquitination and ubiquitin-dependent protein catabolism; rat catheter biofilm induced
orf19.1027	C1_03820W_A	PDR16	-1.02071	0	Phosphatidylinositol transfer protein; induction correlates with CDR1, CDR2 overexpression/azole resistance; fluphenazine, 17-beta-estradiol, ethynyl estradiol, NO induced; farnesol-downregulated in biofilm; rat catheter biofilm induced
orf19.1026	C1_03830C_A		-0.0557555	0.540153	Ortholog(s) have role in exonucleolytic trimming to generate mature 3'-end of 5.8S rRNA from tricistronic rRNA transcript (SSU-rRNA, 5.8S rRNA, LSU-rRNA) and mRNA processing, more
orf19.1026.1	C1_03840W_A		-0.0286352	0.839433	Ortholog of C. dubliniensis CD36 : Cd36_03580, C. parapsilosis CDC317 : CPAR2_105090, C. auris B8441 : B9J08_004984 and Candida tenuis NRRL Y-1498 : CANTEDRAFT_106351
orf19.4457	C1_03860C_A	BNI4	-0.224856	0.0115842	Protein required for wild-type cell wall chitin distribution, morphology, hyphal growth; not essential; similar to S. cerevisiae Bni4p (targeting subunit for Glc7p phosphatase, involved in bud-neck localization of chitin synthase III)
orf19.4459	C1_03870C_A		0.568943	1.54526e-05	Predicted heme-binding stress-related protein; Tn mutation affects filamentous growth; induced during chlamydospore formation in C. albicans and C. dubliniensis; Spider biofilm induced
orf19.4461	C1_03880C_A		-3.94325	0.0865894	Ortholog of Candida albicans WO-1 : CAWG_01005
orf19.4463	C1_03890W_A		0.0910608	0.914285	Ortholog of Candida albicans WO-1 : CAWG_01004
orf19.4464	C1_03900W_A	SEN15	0.0517723	0.712679	Similar to delta subunit of tRNA splicing endonuclease; increased transcription is observed upon fluphenazine treatment
orf19.4465	C1_03910C_A		0.0334405	0.734075	Protein of unknown function; Spider biofilm induced
orf19.4466	C1_03920C_A		-0.0904395	0.457434	Ortholog(s) have palmitoyltransferase activity, protein-cysteine S-palmitoyltransferase activity and role in protein palmitoylation, protein targeting to membrane
orf19.4467	C1_03930W_A	NUE2	0.0776289	0.37855	Mitochondrial protein required for expression of mitochondrial respiratory chain complex I (NADH:ubiquinone oxidoreductase)
orf19.4468	C1_03940W_A		-0.0319499	0.708242	Putative succinate dehydrogenase; localized to the mitochondrial membrane; Hap43p-repressed gene
orf19.4470	C1_03950C_A		-0.235626	0.0709961	Protein of unknown function; Hap43-repressed gene
orf19.4471	C1_03960C_A		-0.178354	0.0868194	Ortholog(s) have role in TOR signaling, re-entry into mitotic cell cycle after pheromone arrest and endoplasmic reticulum, endoplasmic reticulum membrane, endoplasmic reticulum-Golgi intermediate compartment localization
orf19.4473	C1_03980W_A	SPC19	-0.187089	0.131405	Essential subunit of the Dam1 (DASH) complex, which acts in chromosome segregation by coupling kinetochores to spindle microtubules
orf19.4474	C1_03990W_A		-0.167719	0.133506	Ortholog(s) have proteasome binding activity and role in cellular response to arsenic-containing substance, proteasome-mediated ubiquitin-dependent protein catabolic process
orf19.4475	C1_04000C_A	KTR4	1.50839	0	Mannosyltransferase; induced during cell wall regeneration; fungal-specific (no human or murine homolog); Bcr1-repressed in RPMI a/a biofilms
orf19.4476	C1_04010C_A		-0.206305	0.580071	Protein with a NADP-dependent oxidoreductase domain; transcript induced by ketoconazole; rat catheter and Spider biofilm induced
orf19.4477	C1_04020C_A	CSH1	-0.58296	0.120635	Aldo-keto reductase; role in fibronectin adhesion, cell surface hydrophobicity; regulated by temperature, growth phase, benomyl, macrophage interaction; azole resistance associated; Spider biofilm induced; rat catheter biofilm repressed
orf19.4478	C1_04030W_A		0.189792	0.0277819	Ortholog(s) have aspartate-tRNA ligase activity, role in mitochondrial aspartyl-tRNA aminoacylation and mitochondrion localization
orf19.4479	C1_04040C_A		-0.113701	0.27183	Putative U3-containing 90S preribosome subunit; Hap43-induced; repressed in core stress response; Spider biofilm induced
orf19.4482	C1_04060W_A	IFI3	-0.655644	0.000555735	Protein of unknown function; constitutive expression independent of MTL or white-opaque status
orf19.1039	C1_04070C_A	BET4	-0.0816658	0.468522	Ortholog(s) have Rab geranylgeranyltransferase activity and role in endoplasmic reticulum to Golgi vesicle-mediated transport, protein geranylgeranylation, protein targeting to membrane
orf19.1040	C1_04080W_A	MAD2	0.0836433	0.623307	Protein required for the spindle assembly checkpoint of the cell cycle; necessary for survival in host cell macrophages and for virulence in a mouse model of systemic candidiasis
orf19.1041	C1_04090C_A		-0.0838673	0.396683	Ortholog(s) have cyclin-dependent protein serine/threonine kinase activator activity
orf19.1042	C1_04100C_A	POR1	0.0935836	0.210531	Mitochondrial outer membrane porin; in detergent-resistant membrane fraction (possible lipid raft component); antigenic in human, mouse; Hap43p-induced; flucytosine-, macrophage-, farnesol- induced; fluconazole, caspofungin repressed
orf19.1043	C1_04110W_A		-0.141917	0.163111	Ortholog(s) have lysophosphatidic acid acyltransferase activity, role in cellular triglyceride homeostasis, lipid droplet organization and endoplasmic reticulum, lipid droplet localization
orf19.1045	C1_04120C_A		-0.0632353	0.568471	Putative U2 snRNP protein; Hap43p-induced gene; mutation confers hypersensitivity to 5-fluorocytosine (5-FC), 5-fluorouracil (5-FU), and tubercidin (7-deazaadenosine)
orf19.1047	C1_04130W_A	ERB1	-0.0269935	0.779499	Protein with a predicted role in ribosomal large subunit biogenesis; mutation confers hypersensitivity to 5-fluorocytosine (5-FC), 5-fluorouracil (5-FU), and tubercidin (7-deazaadenosine); hyphal, macrophage repressed
orf19.1048	C1_04140W_A	IFD6	-1.42252	0.00201053	Aldo-keto reductase; similar to aryl alcohol dehydrogenases; protein increase correlates with MDR1 overexpression (not CDR1 or CDR2) in fluconazole-resistant clinical isolates; farnesol regulated; possibly essential; Spider biofilm induced
orf19.1049	C1_04150C_A		0.0879236	0.496593	Predicted NUDIX hydrolase domain; Hap43-induced
orf19.1050	C1_04160C_A		0.120343	0.370774	Ortholog of S. cerevisiae : YMR087W, C. glabrata CBS138 : CAGL0J01397g, C. dubliniensis CD36 : Cd36_03920, C. parapsilosis CDC317 : CPAR2_107150 and C. auris B8441 : B9J08_005139
orf19.1051	C1_04170C_A	HTA2	-0.181874	0.0205849	Putative histone H2A; farnesol regulated; rat catheter biofilm repressed; Spider biofilm repressed; Hap43-induced
orf19.1052	C1_04180W_A		-0.151585	0.042415	Predicted histone H2B; Hap43-induced gene; Spider biofilm repressed
orf19.1053	C1_04190C_A	BST1	-0.0199401	0.817451	Inositol deacylase involved in attachment of GPI-anchored proteins to cell wall; required for host invasion and immune escape
orf19.1054	C1_04200C_A		-0.162094	0.0878897	Ortholog(s) have role in endoplasmic reticulum tubular network membrane organization, nuclear envelope organization, nuclear pore organization
orf19.1055	C1_04210C_A	CDC3	0.103143	0.216856	Septin; essential for viability; functional homolog of S. cerevisiae Cdc3p; down-regulation associated with azole resistance; macrophage/pseudohyphal-repressed; virulence-group-correlated expression; gene has intron
orf19.1057	C1_04220C_A		0.131648	0.178661	Ortholog of C. dubliniensis CD36 : Cd36_03980, C. parapsilosis CDC317 : CPAR2_107050, C. auris B8441 : B9J08_003358 and Candida tenuis NRRL Y-1498 : CANTEDRAFT_113999
orf19.1058	C1_04230W_A	RPN13	-0.0374469	0.651349	Subunit of the 19S regulatory base of the proteasome
orf19.1059	C1_04240C_A	HHF1	-0.156126	0.0510162	Putative histone H4; repressed in fkh2 mutant; regulated by Efg1; fluconazole induced; amphotericin B repressed; farnesol regulated; colony morphology-related gene regulation by Ssn6; Hap43-induced; rat catheter and Spider biofilm repressed
orf19.1061	C1_04260W_A	HHT21	-0.208173	0.00479847	Putative histone H3; amphotericin B repressed; regulated by Efg1, farnesol; Hap43-induced; rat catheter and Spider biofilm repressed
orf19.1062	C1_04270C_A		0.0671446	0.874168	Ortholog of C. dubliniensis CD36 : Cd36_04020, C. parapsilosis CDC317 : CPAR2_107000, C. auris B8441 : B9J08_003367, Candida tenuis NRRL Y-1498 : CANTEDRAFT_113990 and Pichia stipitis Pignal : PICST_32780
orf19.1063	C1_04280C_A		0.248853	0.0416407	Ortholog(s) have alpha-1,6-mannosyltransferase activity, mannosyltransferase activity and role in GPI anchor biosynthetic process
orf19.1064	C1_04290C_A	ACS2	0.00585102	0.937301	Acetyl-CoA synthetase; antigenic during human and murine infection; induced by Efg1; macrophage-induced protein; soluble protein in hyphae; gene contains intron; flow model and Spider biofilm repressed
orf19.1065	C1_04300C_A	SSA2	-0.322397	0.000141489	HSP70 family chaperone; cell wall fractions; antigenic; beta-defensin peptides impport; ATPase domain binds histatin 5; at hyphal surface, not yeast; farnesol-repressed in biofilm; flow model, Spider biofilm repressed; caspofungin repressed
orf19.1066	C1_04310C_A	GIG1	-0.0766804	0.648431	Protein induced by N-acetylglucosamine (GlcNAc); localized in cytoplasm; mutation causes increased resistance to nikkomycin Z
orf19.1067	C1_04320W_A	GPM2	0.243507	0.0172108	Putative phosphoglycerate mutase; repressed in hyphae; macrophage/pseudohyphal-repressed; induced by high levels of peroxide stress, farnesol; flow model biofilm induced; rat catheter and Spider biofilm repressed
orf19.1069	C1_04330W_A	RPN4	0.67725	0	C2H2 transcription factor; putative regulator of proteasome genes; DNA recognition sequence (GAAGGCAAAA) enriched in regions upstream of proteasome genes; induced in core stress response; Hap43-induced; Spider biofilm induced
orf19.1070	C1_04340C_A		0.382525	0.000275822	Ortholog(s) have role in phospholipid translocation, retrograde transport, endosome to Golgi and endosome membrane, trans-Golgi network membrane localization
orf19.5203	C1_04350C_A		-0.266353	0.109414	Protein of unknown function; Hap43-induced gene
orf19.5201.1	C1_04360C_A		-0.111044	0.229246	Has domain(s) with predicted ATPase inhibitor activity, role in negative regulation of ATPase activity, negative regulation of nucleotide metabolic process and mitochondrion localization
orf19.5201	C1_04370C_A		0.0723583	0.348026	Ortholog(s) have structural constituent of ribosome activity and mitochondrial small ribosomal subunit localization
orf19.5200	C1_04380W_A	SIT4	0.00908111	0.912124	Serine/threonine protein phosphatase catalytic subunit; has a role in cell wall maintenance, hyphal growth, and virulence in a mouse systemic infection model
orf19.5198	C1_04390C_A	NOP4	-0.19396	0.196739	Putative nucleolar protein; Hap43-induced; mutation confers hypersensitivity to 5-fluorocytosine (5-FC), 5-fluorouracil (5-FU), and tubercidin (7-deazaadenosine); represses in core stress response
orf19.5197	C1_04400C_A	APE2	0.005929	0.940016	Neutral arginine, alanine, leucine specific metallo-aminopeptidase; purified from cell wall/intracellular fractions; protein repressed during mating; Hog1, farnesol-induced; may be essential (UAU1 method); rat catheter biofilm repressed
orf19.5196	C1_04410C_A	ESS1	0.0538394	0.533175	Prolyl isomerase (parvulin class); essential; involved in yeast-hyphal switching, Cph1p pathway; has inflexible linker between WW and isomerase domains, unlike human homolog; functional homolog of S. cerevisiae Ess1p
orf19.5195	C1_04420C_A	URA6	0.163794	0.031644	Ortholog(s) have adenylate kinase activity, uridylate kinase activity, role in 'de novo' pyrimidine nucleobase biosynthetic process, nucleobase-containing compound metabolic process and cytoplasm, nucleus localization
orf19.5194.1	C1_04430C_A		0.335402	0.0180544	Putative protein of unknown function; clade-associated gene expression
orf19.6837	C1_04450C_A	FMA1	0.0871553	0.286387	Putative oxidoreductase; induced by ciclopirox olamine; upregulation correlates with clinical development of fluconazole resistance; Spider biofilm repressed
orf19.6838	C1_04460C_A		-0.516642	9.74468e-05	Putative protein of unknown function, transcript upregulated in clinical isolates from HIV+ patients with oral candidiasis; Spider biofilm induced
orf19.6840	C1_04470C_A		2.34495	0	Protein of unknown function; transcript detected in high-resolution tiling arrays; transcription induced by alpha pheromone in SpiderM medium; Spider and early-stage flow model biofilm induced
orf19.6842	C1_04480C_A	TUS1	0.174431	0.0350645	Putative guanine nucleotide exchange factor; induced by Mnl1 under weak acid stress; Spider biofilm induced
orf19.6843	C1_04490W_A		-0.0763255	0.404076	Ortholog(s) have role in CENP-A containing nucleosome assembly, chromatin maintenance and nucleoplasm localization
orf19.6844	C1_04500W_A	ICL1	-1.28877	0	Isocitrate lyase; glyoxylate cycle enzyme; required for virulence in mice; induced upon phagocytosis by macrophage; farnesol regulated; Pex5-dependent peroxisomal localization; stationary phase enriched; rat catheter, Spider biofilm induced
orf19.6845	C1_04510W_A		0.0699	0.563933	Putative transcription factor with bZIP DNA-binding motif; rat catheter biofilm induced
orf19.6846	C1_04520C_A	PHO85	0.142035	0.0654918	Functional homolog of S. cerevisiae Pho85p, a cyclin-dependent kinase that regulates transcription of PHO genes involved in phosphate metabolism; necessary for geldanamycin-induced filamentation; gene has intron
orf19.6847	C1_04530C_A		0.113507	0.186995	Putative tRNA U44 2'-O-methyltransferase; virulence-group-correlated expression; induced during oral infection; mutants have reduced ability to damage oral epithelial cells; early-stage flow model biofilm induced
orf19.6848	C1_04540C_A	VPS16	-0.163285	0.0488445	Protein similar to S. cerevisiae Vps16p, which is involved in protein-vacuolar targeting; likely to be essential for growth, based on insertional mutagenesis; downregulated in biofilm or in azole-resistant strain that overexpresses MDR1
orf19.6849	C1_04550W_A	ELC1	0.12615	0.248125	Putative elongin C; transcript regulated by Nrg1 and Mig1; regulated by Gcn2 and Gcn4
orf19.6850	C1_04560W_A		-0.00029225	0.998186	Putative transcription factor with C3HC4 zinc finger DNA-binding motif; mutants are viable
orf19.6851	C1_04570C_A	CHL4	-0.0969722	0.437788	Protein described as having role in chromosome segregation; RNA abundance regulated by tyrosol and cell density
orf19.6852	C1_04580C_A		0.104256	0.378415	Ortholog of Rmd6 involved in S. cerevisiae sporulation; flow model biofilm induced
orf19.6852.1	C1_04590W_A		0.634813	1.98095e-07	Protein of unknown function; Spider biofilm induced
orf19.6853	C1_04600C_A		0.14236	0.0911008	Protein of unknown function; Spider biofilm repressed
orf19.6854	C1_04610W_A	ATP1	-0.183849	0.0255279	ATP synthase alpha subunit; antigenic in human/mouse; at hyphal surface; ciclopirox, ketoconazole, flucytosine induced; Efg1, caspofungin repressed; may be essential; sumoylation target; stationary phase-enriched; Spider biofilm repressed
orf19.6855	C1_04620W_A		0.129669	0.13824	Ortholog of C. dubliniensis CD36 : Cd36_04370, C. parapsilosis CDC317 : CPAR2_105410, C. auris B8441 : B9J08_000021 and Candida tenuis NRRL Y-1498 : CANTEDRAFT_114891
orf19.783	C1_04630C_A		0.175692	0.0336191	Ortholog(s) have role in endocytosis, phospholipid translocation, retrograde vesicle-mediated transport, Golgi to endoplasmic reticulum, vacuole organization
orf19.782	C1_04640W_A		0.211068	0.00694149	Ortholog(s) have hydrolase activity, acting on ester bonds, triglyceride lipase activity, role in lipid homeostasis and lipid droplet localization
orf19.781	C1_04650W_A	DUR3	-0.0880758	0.766607	High affinity spermidine transporter; expression is induced by urea; fungal-specific (no human or murine homolog); not required for virulence in a mouse intravenous model
orf19.780	C1_04660W_A	DUR1,2	-0.30351	0.00134467	Urea amidolyase; hydrolyzes urea to CO2; use of urea as N source and for hyphal switch in macrophage; regulated by Nrg1/Hap43; required for virulence; promotes mouse kidney and brain colonization; rat catheter and flow model biofilm induced
orf19.779	C1_04670W_A	HAT1	-0.179372	0.0273944	Hat1-Hat2 histone acetyltransferase complex subunit; involved in DNA damage repair and morphogenesis; mutations cause constitutive pseudohyphal growth, white to opaque switch, caspofungin sensitivity; rat catheter, Spider biofilm repressed
orf19.778	C1_04680W_A	PIL1	-0.740452	0	Eisosome component; predicted role in endocytosis; echinocandin-binding protein; localizes to cell surface of hyphae, but not yeast-form cells; Hap43, YNB biofilm induced; rat catheter biofilm repressed
orf19.776	C1_04690C_A	REC8	0.983989	0.226694	Protein involved in control of chromosome stability and homologous recombination during meiosis-like concerted chromosome loss (CCL) process that leads to depolyploidization after mating
orf19.775	C1_04700C_A		-0.480458	0.000172456	Ortholog of C. dubliniensis CD36 : Cd36_04450, C. parapsilosis CDC317 : CPAR2_105460, C. auris B8441 : B9J08_002463, Debaryomyces hansenii CBS767 : DEHA2D07128g and Pichia stipitis Pignal : PICST_80203
orf19.773	C1_04710C_A		0.0646939	0.597434	Protein similar to S. cerevisiae Rsa3 predicted nucleolar protein involved in maturation of pre-60S ribosomal particles; rat catheter and Spider biofilm induced
orf19.772.1	C1_04720W_A		0.138658	0.297155	Ortholog of C. parapsilosis CDC317 : CPAR2_105440, Lodderomyces elongisporus NRLL YB-4239 : LELG_01504, Pichia stipitis Pignal : psti_CGOB_00118 and Candida tropicalis NEW ASSEMBLY : CTRG1_CGOB_00081
orf19.772	C1_04730C_A	LYS21	-0.297074	0.000819994	Homocitrate synthase, major isoform; lysine biosynthesis; expression increased in a fluconazole-resistant isolate; colony morphology-related gene regulation by Ssn6; ketoconazole-repressed; regulated by Gcn2, Gcn4, Hap43
orf19.771	C1_04740W_A	LPG20	-0.36524	0.00507755	Aldo-keto reductase family protein; similar to aryl alcohol dehydrogenases; osmotic stress-induced, correlates with overexpression of MDR1 in fluconazole-resistant isolate; stationary phase enriched protein
orf19.769	C1_04750W_A	IFE1	-1.04917	0	Putative medium-chain alcohol dehydrogenase; rat catheter and Spider biofilm repressed
orf19.768	C1_04760C_A	SYG1	-0.274805	0.0108704	Ortholog(s) have role in signal transduction and plasma membrane localization
orf19.767	C1_04770C_A	ERG3	-0.183394	0.130006	C-5 sterol desaturase; introduces C-5(6) double bond into episterol; some clinical isolates show increased azole resistance and defects in hyphal growth and virulence; Efg1p-repressed; fluconazole-induced
orf19.764	C1_04780C_A		-0.0608532	0.486611	Ortholog(s) have role in negative regulation of TORC1 signaling and cytoplasm localization
orf19.763	C1_04790W_A		0.249883	0.00452945	Small subunit of the heterodimeric cap binding complex; component of the spliceosomal commitment complex; Spider biofilm repressed
orf19.762	C1_04800C_A		2.01741	0.0127061	Ortholog of C. parapsilosis CDC317 : CPAR2_105580, C. dubliniensis CD36 : Cd36_04550, Lodderomyces elongisporus NRLL YB-4239 : LELG_03202 and Candida metapsilosis : CMET_5254
orf19.761	C1_04810W_A	TCO89	-0.0822534	0.401223	Putative homolog of S. cerevisiae Tco89p, which is a component of the TOR C1 complex that is involved in the regulation of growth and cell wall integrity; heterozygous null mutant displays sensitivity to rapamycin
orf19.760	C1_04820C_A		0.325713	0.000440608	Ortholog(s) have role in ribosome biogenesis
orf19.759	C1_04830W_A	SEC21	0.0133123	0.865246	Ortholog(s) have role in endoplasmic reticulum to Golgi vesicle-mediated transport, retrograde vesicle-mediated transport, Golgi to endoplasmic reticulum and COPI vesicle coat, endosome localization
orf19.758	C1_04840C_A		-0.00291991	0.980887	Ortholog(s) have signal sequence binding activity, role in vacuolar transport and late endosome localization
orf19.757.1	C1_04850C_A		-0.433736	0.0139799	Protein of unknown function
orf19.757	C1_04860W_A		-0.193354	0.0323648	Ortholog of S. cerevisiae : YPR089W, C. glabrata CBS138 : CAGL0K08008g, C. dubliniensis CD36 : Cd36_04600, C. parapsilosis CDC317 : CPAR2_105630 and C. auris B8441 : B9J08_004487
orf19.756	C1_04870W_A	SAP7	1.46456	0	Pepstatin A-insensitive secreted aspartyl protease; self-processing; expressed in human oral infection; Ssn6p-regulated; role in murine intravenous infection; induced during, but not required for, murine vaginal infection; N-glycosylated
orf19.755	C1_04880C_A	MRPL37	0.131632	0.11289	Putative mitochondrial large subunit ribosomal protein; shows colony morphology-related gene regulation by Ssn6p
orf19.754	C1_04890W_A	YBN5	0.0926697	0.22379	P-loop ATPase with similarity to human OLA1 and bacterial YchF; Spider biofilm repressed
orf19.753	C1_04900W_A	MNN15	1.85334	0	Putative alpha-1,3-mannosyltransferase; predicted role in protein O-linked glycosylation; Spider biofilm induced
orf19.752	C1_04910C_A		-0.13002	0.138489	Has domain(s) with predicted methyltransferase activity and role in metabolic process
orf19.751	C1_04930C_A		0.61446	4.07188e-06	Ortholog of C. dubliniensis CD36 : Cd36_04660, Candida tropicalis NEW ASSEMBLY : CTRG1_04484, Candida tropicalis MYA-3404 : CTRG_04484 and Candida albicans WO-1 : CAWG_00904
orf19.750	C1_04940C_A		-1.04377	0.0296348	Protein of unknown function; exogenously expressed protein is a substrate for Kex2p processing in vitro
orf19.48	C1_04950C_A	RPM2	-0.218423	0.0187682	Mitochondrial RNase P subunit; roles in nuclear transcription, cytoplasmic and mitochondrial RNA processing, mitochondrial translation; virulence-group-correlated expression; likely essential (UAU1 method); rat catheter biofilm induced
orf19.50	C1_04960C_A		-0.462757	0.000117646	Ortholog(s) have role in SCF-dependent proteasomal ubiquitin-dependent protein catabolic process, cellular response to DNA damage stimulus, cellular response to methylmercury
orf19.51	C1_04970W_A		-0.176289	0.022664	Ortholog(s) have RNA binding activity, role in cellular response to osmotic stress and cytoplasmic stress granule localization
orf19.52	C1_04980C_A		-0.072022	0.370771	Ortholog(s) have role in cellular iron ion homeostasis and mitochondrion localization
orf19.53	C1_04990C_A		-0.20682	0.05377	Ortholog(s) have role in mRNA cis splicing, via spliceosome and U2-type prespliceosome, U2AF complex, commitment complex localization
orf19.54	C1_05000W_A	RHD1	0.0653278	0.457881	Putative beta-mannosyltransferase required for the addition of beta-mannose to the acid-labile fraction of cell wall phosphopeptidomannan; 9-gene family memebr; regulated on yeast-hypha and white-opaque switches; Spider biofilm repressed
orf19.55	C1_05010C_A		-0.00242002	0.980702	Ortholog(s) have role in cellular zinc ion homeostasis
orf19.56	C1_05020C_A	ARG2	-0.0648429	0.472643	Putative enzyme of arginine biosynthesis; transcription of genes of arginine biosynthesis pathway, except for ARG2, is induced upon phagocytosis by macrophage
orf19.57	C1_05030C_A	PSF2	0.330894	0.00634438	Ortholog(s) have role in DNA-dependent DNA replication, double-strand break repair via break-induced replication, mitotic DNA replication
orf19.58	C1_05050C_A	RRP6	-0.129565	0.270636	Putative nuclear exosome exonuclease component; Hap43p-induced gene; mutation confers hypersensitivity to 5-fluorocytosine (5-FC), 5-fluorouracil (5-FU), and tubercidin (7-deazaadenosine)
orf19.59	C1_05060W_A	REI1	-0.0772424	0.595084	Putative cytoplasmic pre-60S factor; Hap43-induced; repressed by prostaglandins
orf19.4064	C1_05070C_A	GPI7	0.0989593	0.247496	Protein involved in attachment of GPI-linked proteins to cell wall; member of major facilitator superfamily; phosphodiesterase/nucleotide pyrophosphatase domain; similar to S. cerevisiae Gpi7p
orf19.4063	C1_05080W_A	GPT1	0.37023	0.0136289	GABA/polyamine transporter; 9 to 11 membrane spanning segments; complements GABA uptake defect of an S. cerevisiae uga4 put4 gap1 triple mutant; complements growth of an S. cerevisiae spe1 mutant under polyamine limitation
orf19.4062	C1_05090W_A	TRY2	0.0382421	0.709307	Transcription factor; regulator of yeast form adherence; required for yeast cell adherence to silicone substrate; Spider biofilm induced
orf19.4061	C1_05100W_A		0.189472	0.0814795	Protein of unknown function; clade-associated gene expression
orf19.4060	C1_05110C_A	ARO4	0.206257	0.0119125	3-deoxy-D-arabinoheptulosonate-7-phosphate synthase; aromatic amino acid biosynthesis; GCN-regulated; feedback-inhibited by tyrosine if produced in S. cerevisiae Aro3p and Aro4p catalyze same reaction; protein decreases in stationary phase
orf19.4059	C1_05120W_A		0.168347	0.0938236	Ortholog(s) have role in arginine transport, lysine transport, regulation of intracellular pH and cell division site, cell tip, cytoplasm, fungal-type vacuole, fungal-type vacuole membrane localization
orf19.4056	C1_05140W_A	BRG1	1.57874	0	Transcription factor; recruits Hda1 to hypha-specific promoters; Tn mutation affects filamentation; Hap43-repressed; Spider and flow model biofilm induced; required for Spider biofilm formation; Bcr1-repressed in RPMI a/a biofilms
orf19.450	C1_05150C_A		0.874219	0.276265	Protein of unknown function
orf19.449	C1_05160C_A		0.427934	4.62039e-07	Putative phosphatidyl synthase; stationary phase enriched protein; transcript repressed by yeast-hypha switch; Hap43-repressed; rat catheter, Spider and flow model biofilm induced
orf19.448	C1_05170C_A	CUE5	0.128725	0.101004	Predicted ubiquitin-binding protein; rat catheter biofilm repressed
orf19.446.2	C1_05180C_A		-0.024623	0.761838	Protein with a NADH-ubiquinone oxidoreductase B18 subunit domain; gene has intron
orf19.446.1	C1_05190C_A		-0.0714579	0.388848	Protein with a NADH-ubiquinone oxidoreductase B18 subunit domain; gene has intron
orf19.446	C1_05200C_A		-0.0383864	0.722265	Protein of unknown function; constitutive expression independent of MTL or white-opaque status; upregulated in a cyr1 mutant
orf19.445	C1_05210C_A		0.0800151	0.358536	Protein of unknown function; repressed by prostaglandins
orf19.444	C1_05220C_A		-0.138391	0.550612	Has domain(s) with predicted nucleic acid binding, nucleotide binding activity
orf19.443	C1_05230W_A		0.00378438	0.968223	Ortholog(s) have RNA polymerase III activity, role in tRNA transcription by RNA polymerase III, transcription initiation from RNA polymerase III promoter and RNA polymerase III complex localization
orf19.441	C1_05240C_A	RPT1	-0.072415	0.352997	Putative 26S proteasome regulatory subunit 7; Hap43p-repressed gene; regulated by Gcn2p and Gcn4p; overlaps orf19.442
orf19.440	C1_05260C_A	SDH1	0.0345056	0.686609	Putative mitochondrial succinate dehydrogenase; macrophage/pseudohyphal-induced; repressed by nitric oxide
orf19.439	C1_05270C_A		0.140152	0.0828997	Ortholog(s) have DNA binding, DNA strand exchange activity, single-stranded DNA binding, structural constituent of ribosome activity
orf19.438	C1_05280W_A		0.0312411	0.738584	Has domain(s) with predicted membrane localization
orf19.437	C1_05290W_A	GRS1	-0.00337191	0.965853	Putative tRNA-Gly synthetase; genes encoding ribosomal subunits, translation factors, tRNA synthetases are downregulated upon phagocytosis by murine macrophage; stationary phase enriched protein
orf19.434	C1_05300C_A	PRD1	0.040304	0.63588	Putative proteinase; transcript regulated by Nrg1, Mig1, and Tup1; Hogp-induced; stationary phase enriched protein; Hap43-repressed; rat catheter biofilm repressed
	C1_05310W_A	tP(UGG)1	1.08285	0.524624	tRNA-Pro, predicted by tRNAscan-SE; UGG anticodon
orf19.433	C1_05320C_A		0.183208	0.0489631	Ortholog(s) have role in cellular protein-containing complex assembly, intra-Golgi vesicle-mediated transport and TRAPPII protein complex, trans-Golgi network localization
orf19.432	C1_05330C_A		-0.220308	0.037126	Predicted SCF ubiquitin ligase complex protein; Spider biofilm induced; rat catheter biofilm induced
orf19.431	C1_05340C_A	ZCF2	0.105259	0.289756	Zn(II)2Cys6 transcription factor, required for adaptation to reactive sulfur species; regulates sulfite tolerance through expression of SSU1 and CDG1; Hap43-repressed; Spider biofilm induced
orf19.430	C1_05350W_A	YPT53	0.409084	0.000820161	Rab-family GTPase involved in vacuolar trafficking, colocolizes with Vps1p and Ypt52p in late endosome; Hap43-repressed gene
orf19.429	C1_05360C_A		-0.0372029	0.684329	Putative non-canonical poly(A) polymerase; repressed by nitric oxide; Spider biofilm induced
orf19.428	C1_05370C_A		0.00120093	0.991254	Putative serine/threonine kinase; induced during planktonic growth; rat catheter biofilm repressed
orf19.427	C1_05380C_A		-0.142862	0.0876204	Ortholog(s) have telomeric DNA binding activity
orf19.426	C1_05390C_A		-0.206059	0.0107	Ortholog of C. dubliniensis CD36 : Cd36_05120, C. parapsilosis CDC317 : CPAR2_107740, C. auris B8441 : B9J08_004520 and Candida tenuis NRRL Y-1498 : CANTEDRAFT_136277
orf19.425	C1_05400C_A		-0.0478159	0.724612	Ortholog(s) have mitochondrial large ribosomal subunit localization
orf19.424	C1_05410C_A	TRP99	-0.0917695	0.263068	Putative thioredoxin peroxidase/alkyl hydroperoxide reductase; induced in low iron; regulated by Gcn4; induced in response to amino acid starvation (3-AT treatment)
orf19.423	C1_05420W_A		-0.0116974	0.906489	Ortholog(s) have enzyme activator activity, mRNA binding activity, role in deadenylation-dependent decapping of nuclear-transcribed mRNA and Dcp1-Dcp2 complex, P-body, cytoplasm, cytoplasmic side of membrane, nucleus localization
orf19.422	C1_05430W_A	SPT20	-0.15542	0.0994027	Putative transcription factor; downregulated upon adherence to polystyrene; flucytosine repressed
orf19.419	C1_05440C_A		0.59218	0.0225203	Protein of unknown function; flow model biofilm induced; Spider biofilm induced
orf19.418	C1_05460W_A	KOG1	0.0550386	0.521206	Putative TORC1 subunit; heterozygous null mutant displays sensitivity to rapamycin; likely to be essential for growth, based on an insertional mutagenesis strategy
orf19.417	C1_05470W_A	MTM1	-0.0619445	0.569223	Ortholog(s) have pyridoxal phosphate binding activity, role in cellular iron ion homeostasis, pyridoxal phosphate transport and mitochondrion localization
orf19.416	C1_05480C_A		0.577576	0.0248627	Ortholog of C. dubliniensis CD36 : Cd36_05200, C. parapsilosis CDC317 : CPAR2_107660, C. auris B8441 : B9J08_003698 and Candida tenuis NRRL Y-1498 : cten_CGOB_00159
orf19.415	C1_05490C_A		0.148614	0.0763493	Putative protein of unknown function; Hap43p-repressed gene
orf19.414	C1_05500W_A	RSM22	0.0238437	0.82291	Predicted mitochondrial small ribosomal subunit; rat catheter and Spider biofilm induced
orf19.413.1	C1_05510C_A	RPS27A	-0.000107567	0.999395	Ribosomal protein S27; rat catheter and Spider biofilm induced
orf19.413	C1_05520W_A		1.20216	0	Protein of unknown function; induced by Sfu1; Spider biofilm induced
orf19.412	C1_05530C_A	SSH1	-0.0619269	0.456634	Protein with a role in protein translocation across membranes
orf19.411	C1_05540C_A		-0.270875	0.056016	Protein similar to GTPase regulators; induced in low iron; transcript activated by Mnl1 under weak acid stress; Hap43-, Sfu1- and Sef1-regulated; flow model biofilm induced, Spider biofilm induced
	C1_05550C_A	snR60	1.1496	0.440126	C/D box small nucleolar RNA (snoRNA)
orf19.410.3	C1_05560W_A	RIB4	0.0202231	0.824042	Lumazine synthase (6,7-dimethyl-8-ribityllumazine synthase, DMRL synthase); catalyzes the penultimate step in the synthesis of riboflavin; Hap43-induced; rat catheter and Spider biofilm repressed
	C1_05570W_A	tN(GUU)2	1.66609	0.738742	tRNA-Asn, predicted by tRNAscan-SE; GUU anticodon
	C1_05580W_A	tN(GUU)1	-0.845435	0.519499	tRNA-Asn, predicted by tRNAscan-SE; GUU anticodon
	C1_05590W_A	tT(AGU)1	-3.61803	0.392092	tRNA-Thr, predicted by tRNAscan-SE; AGU anticodon
orf19.2495	C1_05600W_A	GSL1	0.00300841	0.975602	Beta-1,3-glucan synthase subunit; 10 predicted transmembrane regions; caspofungin induced; repressed by yeast-to-hypha transition; young biofilm repressed, induced by biofilm drug exposure; Bcr1-repressed in RPMI a/a biofilms
orf19.2494	C1_05610W_A		0.0434998	0.654479	Ortholog(s) have glutaminyl-tRNA synthase (glutamine-hydrolyzing) activity, role in glutaminyl-tRNAGln biosynthesis via transamidation, mitochondrial translation and glutamyl-tRNA(Gln) amidotransferase complex, mitochondrion localization
orf19.2492	C1_05620C_A	STE3	-0.0225309	0.864032	Protein similar to S. cerevisiae Ste3p, the receptor for a-factor mating pheromone; alpha mating-type-specific transcription
orf19.2489	C1_05630C_A		0.111088	0.244652	Putative karyopherin beta; repressed by nitric oxide
orf19.2488	C1_05640C_A	FAL1	-0.046707	0.642142	eIF4A subfamily of DEAD-box ATP-dependent RNA helicases; predicted nucleolar protein required for maturation of 18S rRNA; Spider biofilm induced
orf19.2487	C1_05650W_A		0.177774	0.085667	Protein with a predicted phosphoribulokinase/uridine kinase domain; Spider biofilm induced
orf19.2485	C1_05660C_A		-0.107084	0.145284	Ortholog(s) have chromatin binding, promoter-specific chromatin binding, protein-containing complex binding, structural constituent of nuclear pore activity
orf19.2484	C1_05670W_A		-0.0528007	0.605388	Has domain(s) with predicted peptidase activity and role in proteolysis
orf19.2483	C1_05680C_A	RIM1	-0.055584	0.537127	Putative single-stranded DNA-binding protein; protein level decreases in stationary phase cultures; rat catheter biofilm repressed
orf19.2481	C1_05690C_A		-0.150339	0.928491	Protein of unknown function; Spider biofilm induced
orf19.2480.1	C1_05700W_A	AUT7	-0.299445	0.0305215	Putative autophagosome protein; acts synergistically with Ysy6p to regulate unfolded protein response and mitochondrial function under ER stress; macrophage/pseudohyphal-repressed; alternatively spliced intron in 5' UTR
orf19.2479	C1_05710C_A	UGA4	0.104085	0.673073	Putative gamma-aminobutyric acid/polyamine permease; nitrogen catabolite repressed gene, induced in absence of preferred N sources; transcriptionally induced upon phagocytosis by macrophage; gene regulation by nitrogen source requires Gat1p
orf19.2478.1	C1_05720W_A		0.125116	0.174375	60S ribosomal protein L7; snoRNA snR39b encoded within the 2nd intron
orf19.2478	C1_05740C_A		-0.196559	0.123864	Ortholog of C. dubliniensis CD36 : Cd36_05410, C. parapsilosis CDC317 : CPAR2_107480, C. auris B8441 : B9J08_004575 and Candida tenuis NRRL Y-1498 : CANTEDRAFT_94695
orf19.2476	C1_05750C_A		-0.204425	0.0143629	Ortholog(s) have histone H3-tri/di/monomethyl-lysine-4 demethylase activity
orf19.2475	C1_05760C_A	PGA26	-4.91508	0	GPI-anchored adhesin-like protein of the cell wall; role in cell wall integrity; required for normal virulence; induced in high iron and during cell wall regeneration; Hap43-repressed
orf19.2474	C1_05770C_A	PRC3	-0.273324	0.0129024	Putative carboxypeptidase Y precursor; transcript regulated by Nrg1 and Mig1; regulated by Gcn2 and Gcn4
orf19.2473	C1_05780W_A	RSC9	-0.0781343	0.334889	Component of the RSC chromatin remodeling complex; decreased transcription is observed upon fluphenazine treatment or in an azole-resistant strain that overexpresses CDR1 and CDR2
orf19.2472.1	C1_05790W_A		0.227344	0.0053461	Ortholog of C. dubliniensis CD36 : Cd36_61610, C. parapsilosis CDC317 : CPAR2_107530, C. auris B8441 : B9J08_004570 and Candida tenuis NRRL Y-1498 : CANTEDRAFT_115252
orf19.2472	C1_05800C_A		0.0361101	0.757297	Ortholog of S. pombe replication termination factor Rtf2; Spider biofilm induced
orf19.2471	C1_05810W_A	GIM5	0.145267	0.0947279	Putative heterohexameric cochaperone prefoldin complex subunit; macrophage/pseudohyphal-repressed gene and macrophage-induced protein
orf19.2469	C1_05820C_A	RAD10	5.84968e-05	0.999608	Ortholog of S. cerevisiae Rad10, an endonuclease involved in nucleotide excision repair; mutant is extremely sensitive to UV irradiation; transcript repressed in alkaline conditions
orf19.2468	C1_05830W_A		3.72427	2.45601e-07	Ortholog(s) have trans-aconitate 3-methyltransferase activity and cytosol localization
orf19.2467	C1_05840W_A	PRN1	-0.26803	0.0301314	Protein with similarity to pirins; induced by benomyl and in response to alpha pheromone in SpiderM medium; transcript induced by Mnl1 in weak acid stress; rat catheter and Spider biofilm induced
orf19.2465	C1_05850W_A	POL32	-0.1394	0.220298	Putative subunit of DNA polymerase delta, involved in chromosomal DNA replication; cell-cycle regulated periodic mRNA expression
orf19.2463	C1_05860W_A	PRN2	-0.075508	0.493751	Protein similar to pirin; Hap43p-repressed gene
orf19.2462	C1_05870W_A	PRN3	-0.0685424	0.735995	Protein similar to pirin; induced by Mnl1 under weak acid stress; Hap43-repressed; Spider biofilm induced
orf19.2461	C1_05880W_A	PRN4	-0.611665	1.57716e-07	Protein with similarity to pirins; induced by benomyl treatment; flow model biofilm repressed
orf19.2460	C1_05890W_A		-1.4158	0.0709485	Protein of unknown function; substrate for Kex2 processing in vitro; repressed by alpha pheromone in SpiderM medium; Spider biofilm induced; Bcr1-repressed in a/a RPMI biofilms
orf19.2459	C1_05900W_A		0.285566	0.001629	Protein of unknown function; mRNA binds to She3; Hap43 repressed gene; Spider biofilm induced
orf19.2458	C1_05910W_A	SIP5	0.34354	0.000183256	Protein of unknown function; flow model, rat catheter and Spider biofilm induced
orf19.2457	C1_05920W_A		1.83405	0	Protein of unknown function; induced during chlamydospore formation in both C. albicans and C. dubliniensis; Spider biofilm induced
orf19.2455	C1_05930C_A		-0.307722	0.00034855	Ortholog(s) have glutathione hydrolase activity, omega peptidase activity, peptidase activity, role in glutathione catabolic process and cytoplasm, glutathione hydrolase complex, nuclear periphery localization
orf19.2454	C1_05940W_A	PHO87	-0.189308	0.0270052	Putative phosphate permease; transcript repressed by Rim101 at pH 8; regulated by white-opaque switch; caspofungin repressed; virulence-group-correlated expression; flow model biofilm induced
orf19.2452	C1_05950C_A		-0.385813	1.44983e-05	Protein of unknown function; induced in high iron; repressed in core caspofungin response; ketoconazole-repressed; colony morphology-related gene regulation by Ssn6; possibly subject to Kex2 processing
orf19.2451	C1_05960W_A	PGA45	0.0518041	0.517122	Putative GPI-anchored cell wall protein; repressed in core caspofungin response; Hog1-induced; regulated by Ssn6; Mob2-dependent hyphal regulation; flow model biofilm induced
orf19.2449	C1_05970W_A		-0.0432978	0.947449	Putative adhesin-like protein; macrophage-induced gene
orf19.2447	C1_05980W_A		-0.576545	1.70598e-09	Putative Type II phosphatidylinositol 4-kinase; Ssr1-repressed; flow model biofilm repressed
orf19.2446	C1_05990C_A		-0.469737	3.07297e-08	Has domain(s) with predicted 2-dehydropantoate 2-reductase activity, NADP binding, oxidoreductase activity, oxidoreductase activity, acting on the CH-OH group of donors, NAD or NADP as acceptor activity
orf19.2445	C1_06000W_A		2.28185	0	Putative dicarboxylic amino acid permease; fungal-specific (no human or murine homolog); induced by alpha pheromone in SpiderM medium
orf19.2444	C1_06010W_A	CHS7	0.605056	4.94271e-10	Protein required for wild-type chitin synthase III activity; similar to (but not functional homolog of) S. cerevisiae Chs7p, which effects ER export of Chs3p; induced cyr1 mutant hyphae and ras1 yeast-form cells; Spider biofilm induced
orf19.2443	C1_06020W_A	RGD1	-0.0552239	0.504022	GTPase activator protein; transcript induced in low iron; alkaline upregulated; localized to the bud emergence area in G1 phase and in the bud tip during S and G2 phases
orf19.2442	C1_06030C_A		-0.33203	0.00463978	Ortholog of S. cerevisiae Shg1; a COMPASS (Set1C) complex subunit that methylates histone H3 on lysine 4 and is required in transcriptional silencing near telomeres; repressed in an azole-resistant strain overexpressing MDR1
orf19.2440	C1_06040W_A	RTT101	-0.184063	0.0628633	Putative cullin subunit of E3 ubiquitin ligase complex, involved in response to DNA damage; induced by alpha pheromone in SpiderM medium
orf19.2439.1	C1_06050C_A		0.0511651	0.498112	Ortholog(s) have ubiquinol-cytochrome-c reductase activity, role in aerobic respiration, mitochondrial electron transport, ubiquinol to cytochrome c and mitochondrial respiratory chain complex III localization
orf19.2439	C1_06060C_A	ACP1	0.0302268	0.710312	Putative mitochondrial acyl carrier protein involved in fatty acid biosynthesis; shows colony morphology-related gene regulation by Ssn6p; protein newly produced during adaptation to the serum
orf19.2438	C1_06070W_A		-0.00614435	0.945898	Ortholog(s) have structural constituent of ribosome activity and mitochondrial small ribosomal subunit localization
orf19.2437	C1_06080C_A	ARC35	-0.0210259	0.837817	Putative ARP2/3 complex subunit; shows colony morphology-related gene regulation by Ssn6p; mutation confers hypersensitivity to cytochalasin D
orf19.2436	C1_06090C_A		-0.310623	0.000856709	Predicted protein serine/threonine kinase; Spider biofilm induced
orf19.2435	C1_06100C_A	MSI3	-0.0601746	0.429848	Essential HSP70 family protein; required for fluconazole resistance and calcineurin-dependent transcription; interacts with Cgr1; transcript regulated by iron; rat catheter biofilm induced; farnesol repressed in biofilm; sumoylation target
orf19.2434	C1_06110C_A	NPL4	-0.141013	0.114894	Putative ubiquitin-binding protein; regulated by Gcn2p and Gcn4p
orf19.2433	C1_06120C_A		-0.321202	0.0487775	Has domain(s) with predicted flap-structured DNA binding activity and role in double-strand break repair via single-strand annealing, removal of nonhomologous ends
orf19.2432	C1_06130C_A	HAC1	0.578575	0	bZIP transcription factor; role in unfolded protein response and control of morphology; transcript undergoes atypical splicing at C terminus under ER stress; induced during mating and by caspofungin; mRNA binds She3; Spider biofilm induced
orf19.2430	C1_06150W_A		-1.27414	0.641383	Ortholog of Candida albicans WO-1 : CAWG_00792
orf19.2429	C1_06160W_A		-0.139228	0.891181	Protein of unknown function; induced by alpha pheromone in SpiderM medium
orf19.2661	C1_06180W_A	TLO34	0.288147	0.0455026	Non-telomeric member of a family of telomere-proximal genes of unknown function; predicted N-terminus is extended, relative to that of other family members; overlaps orf19.2662
orf19.2663	C1_06200W_A		0.071126	0.472926	Ortholog of Pichia stipitis Pignal : PICST_29216 and Candida albicans WO-1 : CAWG_00788
orf19.1828	C1_06210W_A	BUD16	-0.346033	0.00133552	Putative pyridoxal kinase; a key enzyme in pyridoxal 5'-phosphate synthesis, the active form of vitamin B6; involved in bud-site selection and genome integrity in S. cerevisiae; induced by alpha pheromone in SpiderM medium
orf19.1827	C1_06220C_A		-0.0527851	0.858738	Protein of unknown function; flow model biofilm induced; induced by alpha pheromone in SpiderM medium
orf19.1826	C1_06230C_A	MDM34	0.0575153	0.584068	Putative zinc finger transcription factor; macrophage-downregulated; flow model biofilm induced; flow model and Spider biofilm induced
orf19.1825	C1_06250W_A		-0.0316604	0.792761	Protein of unknown function; mutants are viable; filament induced; regulated by Nrg1, Rfg1, Tup1
orf19.1824	C1_06260W_A	PGA50	-1.16707	0.623112	Putative GPI-anchored protein; adhesin-like protein
orf19.1823	C1_06270W_A		-0.107369	0.272348	Predicted membrane protein; transcript repressed by ciclopirox olamine
orf19.1822	C1_06280C_A	UME6	1.07984	4.97518e-06	Zn(II)2Cys6 transcription factor; has a long 5'-UTR that regulates translational efficiency and controls transition to filamentous growth; stability controlled by Grr1p, Ubr1p, Ptc2p in response to CO2 and O2 levels
	C1_06300W_A	snR5b	0.266781	0.721195	H/ACA box small nucleolar RNA (snoRNA)
	C1_06310W_A	snR44a	-1.47794	0.176373	H/ACA box small nucleolar RNA (snoRNA)
orf19.177	C1_06320W_A		-0.369005	0.000891553	Has domain(s) with predicted phosphatidylinositol binding activity and role in cell communication
orf19.6277	C1_06340W_A		-0.997347	0.000381853	Ortholog of C. dubliniensis CD36 : Cd36_05920, C. parapsilosis CDC317 : CPAR2_803860, C. auris B8441 : B9J08_000594, Pichia stipitis Pignal : PICST_30324 and Candida guilliermondii ATCC 6260 : PGUG_04439
orf19.6276	C1_06350W_A		-0.546003	8.71593e-07	Protein of unknown function; rat catheter biofilm repressed
orf19.6275	C1_06360W_A		-0.058808	0.600635	Ortholog(s) have protein serine/threonine kinase activity, ribosomal protein S6 kinase activity, role in TORC1 signaling, peptidyl-serine phosphorylation, protein autophosphorylation and cytoplasm localization
orf19.6274	C1_06370C_A	PBR1	2.75433	0.335254	Protein of unknown function; required for cohesion, adhesion, and RPMI biofilm formation; induced by alpha pheromone in white cells; fluconazole-induced; Spider biofilm induced
orf19.6273	C1_06380C_A		-0.02732	0.822988	Ortholog of C. dubliniensis CD36 : Cd36_05960, C. parapsilosis CDC317 : CPAR2_301790, C. auris B8441 : B9J08_000597 and Candida tenuis NRRL Y-1498 : CANTEDRAFT_112420
orf19.6272	C1_06390W_A		-0.202997	0.0485986	Putative ubiquitin C-terminal hydrolase; regulated by Gcn2p and Gcn4p
orf19.6271	C1_06400C_A		-0.229917	0.032405	Ortholog(s) have role in mRNA splicing, via spliceosome and transcriptionally active chromatin localization
orf19.6269	C1_06410W_A		-0.497594	1.66304e-05	Ortholog of C. dubliniensis CD36 : Cd36_05990, C. auris B8441 : B9J08_000600, Candida tenuis NRRL Y-1498 : CANTEDRAFT_91852 and Debaryomyces hansenii CBS767 : DEHA2G15356g
orf19.6268	C1_06420C_A		-0.0265816	0.768842	Putative cohesin complex subunit; expression downregulated in an ssr1 null mutant
orf19.6267	C1_06430C_A		2.27953	0.484904	Ortholog of C. dubliniensis CD36 : Cd36_06020, C. parapsilosis CDC317 : CPAR2_803380, C. auris B8441 : B9J08_000606, Candida tenuis NRRL Y-1498 : CANTEDRAFT_91858 and Pichia stipitis Pignal : PICST_30337
orf19.6266	C1_06440C_A		-0.279007	0.00198901	Protein of unknown function; Spider biofilm induced
orf19.6265.1	C1_06450C_A	RPS14B	0.199809	0.0245323	Putative ribosomal protein; repressed upon phagocytosis by murine macrophage; transcript positively regulated by Tbf1; Spider biofilm repressed
orf19.6265	C1_06460C_A	RPS22A	0.263442	0.00337028	Predicted ribosomal protein; repressed upon phagocytosis by murine macrophage; Spider biofilm repressed
orf19.6264.4	C1_06470W_A		0.13707	0.0523766	Ortholog of S. cerevisiae Rpl39; a component of the 60S ribosomal subunit; Hap43-induced; Spider biofilm repressed
orf19.6264.3	C1_06480C_A		0.304144	0.00282348	Ortholog(s) have role in endoplasmic reticulum to Golgi vesicle-mediated transport and COPII-coated ER to Golgi transport vesicle, Golgi apparatus, endoplasmic reticulum localization
	C1_06490C_A	snR189a	-0.682007	0.311842	H/ACA box small nucleolar RNA (snoRNA)
orf19.6264	C1_06500W_A		0.18552	0.0392084	Ortholog of C. dubliniensis CD36 : Cd36_06080, C. parapsilosis CDC317 : CPAR2_803360, C. auris B8441 : B9J08_000608 and Candida tenuis NRRL Y-1498 : CANTEDRAFT_112428
orf19.6263	C1_06510C_A		-0.136847	0.146198	Predicted MFS membrane transporter; member of the monocarboxylate porter (MCP) family; Spider biofilm induced
orf19.6261	C1_06520C_A	BPH1	-0.297611	0.0147731	Ortholog of S. cerevisiae Bph1; a putative ortholog of human Chediak-Higashi syndrome protein and murine beige gene implicated in disease syndromes involving defective lysosomal trafficking; mutant is viable
orf19.6260	C1_06530C_A		-0.228971	0.00624682	Ubiquitin-specific protease; cleaves ubiquitin from ubiquitinated proteins; Spider biofilm induced
orf19.6259	C1_06540C_A		0.0298755	0.743153	Exosome non-catalytic core component; involved in 3'-5' RNA processing and degradation in the nucleus and cytoplasm; Spider biofilm induced
orf19.6257	C1_06550W_A	GLT1	-0.411198	3.30707e-07	Putative glutamate synthase; regulated by Sef1, Sfu1, and Hap43; rat catheter biofilm repressed
orf19.6255	C1_06560W_A		0.0519298	0.59953	Putative protein of unknown function; Hap43p-repressed gene
orf19.6254	C1_06570W_A	ANT1	-0.944969	0	Peroxisomal adenine nucleotide transporter; role in beta-oxidation of medium-chain fatty acid and peroxisome proliferation; rat catheter biofilm induced
orf19.6253	C1_06580W_A	RPS23A	0.177852	0.0230443	Putative ribosomal protein; repressed upon phagocytosis by murine macrophage; Spider biofilm repressed
orf19.6252	C1_06590C_A		-0.0285609	0.72043	Ortholog(s) have RNA polymerase II complex binding activity
orf19.6250	C1_06600W_A		-0.0775807	0.359783	Ortholog(s) have eukaryotic initiation factor 4G binding, mRNA binding activity, role in P-body assembly, negative regulation of translational initiation, stress granule assembly and P-body, cytoplasmic stress granule localization
orf19.6249	C1_06610C_A	HAK1	1.01389	0.0911424	Putative potassium transporter; similar to Schwanniomyces occidentalis Hak1p; amphotericin B induced; induced upon phagocytosis by macrophage; Hap43-repressed; rat catheter biofilm repressed
orf19.6248	C1_06620C_A		0.478662	0.0926086	Ortholog of C. dubliniensis CD36 : Cd36_06210, Candida tropicalis NEW ASSEMBLY : CTRG1_04227, Candida tropicalis MYA-3404 : CTRG_04227 and Candida albicans WO-1 : CAWG_00750
orf19.6247	C1_06630W_A		-0.279291	0.00222853	Ortholog(s) have chromatin binding activity
orf19.6247.1	C1_06640C_A		-0.0257705	0.740325	Ortholog(s) have protein transmembrane transporter activity and role in mitochondrial outer membrane translocase complex assembly, protein targeting to mitochondrion
orf19.6246	C1_06650W_A	NAA20	-0.0288367	0.775399	Ortholog(s) have peptide alpha-N-acetyltransferase activity and role in N-terminal peptidyl-methionine acetylation, mitochondrion inheritance, regulation of actin cytoskeleton organization, ubiquitin-dependent ERAD pathway
orf19.6245	C1_06660W_A		-0.40382	0.000233224	Protein of unknown function; regulated by osmotic stress via Hog1 and oxidative stress (Hog1- and Cap1-independent); induced by alpha pheromone in SpiderM medium; Spider biofilm induced
orf19.6244	C1_06670W_A		-0.10082	0.289091	Ortholog of C. dubliniensis CD36 : Cd36_06250, C. parapsilosis CDC317 : CPAR2_206820, C. auris B8441 : B9J08_003766 and Candida tenuis NRRL Y-1498 : CANTEDRAFT_125137
orf19.6243	C1_06680W_A	VPS34	-0.174769	0.109724	Autophosphorylated class III phosphatidylinositol 3-kinase; required for normal vesicle transport, hyphal growth, fibroblast adherence, virulence in mouse systemic infection; growth-regulated; caspofungin and hydrogen peroxide sensitivity
orf19.6242	C1_06690W_A	CYK3	-0.656677	1.67432e-07	Essential protein involved in cytokinesis; contains an SH3 domain
orf19.6240	C1_06700W_A		-0.11739	0.248421	SH3-domain protein; role in barrier septum assembly involved in cell cycle cytokinesis; activates the Chs2 chitin synthase activity during cytokinesis; Spider biofilm repressed
orf19.6239	C1_06710W_A	KIN28	0.245988	0.0244072	Putative serine/threonine protein kinase, involved in control of filamentous growth; possibly an essential gene, disruptants not obtained by UAU1 method
orf19.6238	C1_06720C_A		0.121539	0.229092	Has domain(s) with predicted oxidoreductase activity
orf19.6237	C1_06730W_A	RAC1	-0.0989152	0.248028	G-protein of RAC subfamily; required for embedded filamentous growth, not for serum-induced hyphal growth; dynamic localization at plasma membrane and nucleus; similar to, but not interchangeable with, Cdc42p; lacks S. cerevisiae homolog
orf19.6236	C1_06740C_A	NOP6	0.0977258	0.475789	Putative ortholog of S. cerevisiae Nop6; role in ribosomal small subunit biogenesis; Spider biofilm induced
orf19.6235	C1_06750W_A		-0.0909373	0.531111	Protein of unknown function; Spider biofilm induced
orf19.6234	C1_06760C_A		0.0174841	0.876779	Putative U2 snRNP component; mutation confers hypersensitivity to 5-fluorocytosine (5-FC), 5-fluorouracil (5-FU), and tubercidin (7-deazaadenosine); Hap43-induced, Spider biofilm induced
orf19.6233	C1_06770W_A		0.212133	0.0108964	Has domain(s) with predicted oxidoreductase activity and role in metabolic process
orf19.6232	C1_06780W_A	NPR1	-0.00758029	0.933381	Predicted serine/threonine protein kinase, involved in regulation of ammonium transport; induced in core stress response; Hap43p-repressed gene
orf19.6231	C1_06790C_A	MRPL19	0.0994001	0.237415	Putative ribosomal protein; induced upon adherence to polystyrene; Spider biofilm repressed
orf19.6230	C1_06800W_A		-0.0331809	0.727893	Ortholog(s) have GDP binding, RNA NAD-cap (NAD-forming) hydrolase activity, RNA pyrophosphohydrolase activity, enzyme regulator activity, phosphodiesterase decapping endonuclease activity
orf19.6229	C1_06810W_A	CAT1	-0.900513	0	Catalase; resistance to oxidative stress, neutrophils, peroxide; role in virulence; regulated by iron, ciclopirox, fluconazole, carbon source, pH, Rim101, Ssn6, Hog1, Hap43, Sfu1, Sef1, farnesol, core stress response; Spider biofilm induced
orf19.6227	C1_06820W_A		-0.164241	0.0756028	Ortholog of C. dubliniensis CD36 : Cd36_06390, C. parapsilosis CDC317 : CPAR2_209040, C. auris B8441 : B9J08_003388 and Candida tenuis NRRL Y-1498 : CANTEDRAFT_114052
	C1_06830W_A	snR44b	-0.142529	0.692897	H/ACA box small nucleolar RNA (snoRNA)
orf19.6225.1	C1_06840C_A		0.180047	0.100499	Ortholog(s) have role in mitochondrial cytochrome c oxidase assembly and extrinsic component of matrix side of mitochondrial inner membrane, mitochondrial matrix localization
orf19.6225	C1_06850W_A	PCL7	-0.113502	0.152031	Putative cyclin-like protein; possible Pho85 cyclin; hyphal repressed; induced by Mnl1 under weak acid stress
orf19.6224	C1_06860W_A		3.73846	0	RTA domain protein; predicted role in response to stress; Spider biofilm induced
orf19.6222.1	C1_06870C_A		0.0736958	0.718865	Ortholog of C. parapsilosis CDC317 : CPAR2_208910, Candida tenuis NRRL Y-1498 : CANTEDRAFT_114047, Debaryomyces hansenii CBS767 : DEHA2D14388g and Pichia stipitis Pignal : PICST_37629
orf19.6222	C1_06880C_A	SPO22	-0.313753	0.450469	Ortholog(s) have role in positive regulation of protein sumoylation, regulation of synaptonemal complex assembly and condensed nuclear chromosome localization
orf19.6220.4	C1_06890C_A		0.103933	0.230989	Ribosomal 60S subunit protein; Spider biofilm repressed
orf19.6220.3	C1_06900C_A	MMD1	-0.17142	0.0230672	Mitochondrial protein; possibly required for transamination of isoleucine; macrophage-downregulated protein abundance; rat catheter and Spider biofilm repressed
orf19.6220	C1_06910C_A		-0.343537	5.62324e-05	Ortholog(s) have role in positive regulation of transcription elongation from RNA polymerase II promoter and CCR4-NOT core complex localization
orf19.6219	C1_06920C_A		0.0404313	0.695719	Ortholog of C. dubliniensis CD36 : Cd36_06470, C. parapsilosis CDC317 : CPAR2_208960, Candida tenuis NRRL Y-1498 : CANTEDRAFT_114040 and Pichia stipitis Pignal : PICST_51125
orf19.6217	C1_06930W_A	PGA63	0.0798215	0.289126	Component COPII vesicle coat; required for vesicle formation in ER to Golgi transport; predicted GPI-anchor; flow model and Spider biofilm repressed
orf19.6214	C1_06940C_A	ATC1	0.106396	0.243668	Cell wall acid trehalase; catalyzes hydrolysis of the disaccharide trehalose; similar to S. cerevisiae vacuolar acid trehalase (Ath1p); Hap43p-repressed gene
	C1_06950C_A	tP(AGG)1	-0.216207	0.775495	tRNA-Pro, predicted by tRNAscan-SE; AGG anticodon
orf19.6213	C1_06960W_A	SUI2	0.224706	0.00970733	Translation initiation factor eIF2, alpha chain; genes encoding ribosomal subunits, translation factors, and tRNA synthetases are downregulated upon phagocytosis by murine macrophage; stationary phase enriched protein
orf19.6211	C1_06970C_A		0.200342	0.0200422	Protein of unknown function; protein newly produced during adaptation to the serum
orf19.6209	C1_06980C_A		0.0177187	0.858677	Predicted membrane transporter; monocarboxylate porter (MCP) family, major facilitator superfamily (MFS); possibly essential, disruptants not obtained by UAU1 method; rat catheter and Spider biofilm induced
	C1_06990C_A	tL(UAA)4	0.772283	0.813649	tRNA-Leu, predicted by tRNAscan-SE; UAA anticodon
orf19.6208	C1_07000W_A	MEF2	0.127487	0.181694	Putative mitochondrial translation elongation factor; caspofungin induced
orf19.6205	C1_07010W_A		-0.0551853	0.589023	Ortholog of C. dubliniensis CD36 : Cd36_06550, C. parapsilosis CDC317 : CPAR2_209030, C. auris B8441 : B9J08_005439 and Candida tenuis NRRL Y-1498 : CANTEDRAFT_111035
orf19.6203	C1_07020C_A	PUT3	-0.221125	0.0102462	Zn(II)2Cys6 transcription factor; has similarity to S. cerevisiae Put3, a transcription factor involved in the regulation of proline utilization genes
orf19.6202	C1_07030C_A	RBT4	1.47038	0	Pry family protein; required for virulence in mouse systemic/rabbit corneal infections; not filamentation; mRNA binds She3, is localized to hyphal tips; Hap43-induced; in both yeast and hyphal culture supernatants; Spider biofilm induced
orf19.6200	C1_07040C_A		1.31463	0.0310585	Pry family pathogenesis-related protein; oral infection upregulated gene; mutant has reduced capacity to damage oral epithelial cells
orf19.6199	C1_07050C_A		0.170842	0.0765726	Ortholog(s) have 5'-3' DNA helicase activity and DNA helicase A complex, nuclear replisome localization
orf19.6198.1	C1_07060C_A		-0.0529062	0.568868	Ortholog of S. cerevisiae : YIL156W-B, C. glabrata CBS138 : CAGL0H06732g, C. dubliniensis CD36 : Cd36_06600, C. parapsilosis CDC317 : CPAR2_208850 and C. auris B8441 : B9J08_005435
orf19.6197	C1_07070C_A	DHH1	-0.312918	0.00728313	Putative RNA helicase
orf19.6196	C1_07080W_A	RTT102	-0.229165	0.182587	Component of the SWI/SNF and RSC chromatin remodeling complexes; suggested role in chromosome maintenance; Spider biofilm induced
orf19.6195	C1_07090C_A		-0.176982	0.0272749	Ortholog(s) have 3'-5'-exoribonuclease activity
orf19.6194	C1_07100C_A		-0.404345	0.000339233	Ortholog of C. dubliniensis CD36 : Cd36_06640, C. parapsilosis CDC317 : CPAR2_208220, C. auris B8441 : B9J08_002282 and Candida tenuis NRRL Y-1498 : CANTEDRAFT_136902
orf19.6193	C1_07110W_A	TAF145	-0.282417	0.000853622	Protein similar to S. cerevisiae Taf145p, a component of RNA polymerase II transcription factor TFIID; flucytosine repressed; likely to be essential for growth, based on an insertional mutagenesis strategy
orf19.4456	C1_07120W_A	GAP4	-0.330177	2.08487e-05	High-affinity S-adenosylmethionine permease; required for SAM-induced morphogenesis; hyphal induced; regulated by Hap43, Gcn2 and Gcn4; colony morphology-related gene regulation by Ssnp
orf19.4455	C1_07130C_A		-0.142034	0.12363	Protein of unknown function; Spider biofilm induced
orf19.4451	C1_07140C_A	RIA1	-0.107385	0.224938	Putative translation elongation factor; genes encoding ribosomal subunits, translation factors, and tRNA synthetases are downregulated upon phagocytosis by murine macrophage
orf19.4450.2	C1_07150W_A		0.0469781	0.778038	Ortholog of C. dubliniensis CD36 : Cd36_06690, C. auris B8441 : B9J08_002288, Debaryomyces hansenii CBS767 : DEHA2F26620g and Pichia stipitis Pignal : PICST_62738
orf19.4450.1	C1_07160C_A		2.40869	0	Protein conserved among the CTG-clade; 2 adjacent upstream SRE-1 elements; highly up-regulated in cecum-grown cells in a Cph2-dependent manner; Hap43-repressed; rat catheter, Spider and flow model biofilm induced
orf19.4450	C1_07170C_A	ZCF23	0.201196	0.109356	Predicted Zn(II)2Cys6 transcription factor; ortholog of S. cerevisiae Gsm1; flow model biofilm induced
orf19.4449	C1_07180W_A	CCS1	-0.00267087	0.97365	Copper chaperone involved in activation and protection of superoxide dismutase Sod1p
orf19.4448	C1_07190W_A	SOG2	-0.0265755	0.766401	Leucine-rich-repeat domain protein of RAM cell wall integrity signaling network; role in cell separation, azole sensitivity; required for hyphal growth; lacks orthologs in higher eukaryotes
orf19.4447	C1_07200W_A	YMC1	0.0597275	0.421525	Putative inner mitochondrial membrane transporter; flucytosine induced; Spider biofilm repressed
orf19.4446	C1_07210C_A		0.118849	0.149168	Protein similar to ammomium permeases that is probably inactive, as a mep2 mep3 double homozygous null mutation abolishes cellular ammomium permease activity; fungal-specific (no human or murine homolog)
orf19.4445	C1_07220W_A		0.591938	3.60623e-07	Protein of unknown function; Plc1p-regulated; expression induced early upon infection of reconstituted human epithelium (RHE), while expression of the C. dubliniensis ortholog is not; mutant is viable; Spider biofilm induced
orf19.4444	C1_07230W_A	PHO15	-0.209773	0.0240593	HAD-family 2-phosphoglycolate phosphatase, likely involved in a metabolic repair system, not in protein dephosphorylation; involved in regulation of white-opaque switch; hyphal repressed; induced in core stress response
orf19.4443	C1_07240W_A	YPD1	0.199195	0.0165411	Phosphohistidine intermediate protein in a phosphorelay signal transduction pathway; residue His69 is the phosphoacceptor histidine; predicted to be soluble and cytosolic; functional homolog of S. cerevisiae Ypd1p
orf19.4442	C1_07250C_A	ALG9	0.155737	0.0909845	Putative mannosyltransferase; similar to S. cerevisiae Alg9p; has HKEXRF motif
orf19.4441	C1_07260C_A		0.046159	0.594268	Ortholog(s) have DNA replication origin binding, double-stranded DNA binding, single-stranded DNA binding activity
orf19.4440	C1_07270W_A	SEC34	0.0341139	0.67037	Ortholog(s) have cargo adaptor activity
orf19.4439.1	C1_07280C_A		0.110934	0.383782	Ortholog(s) have role in nucleotide-excision repair, phosphorylation of RNA polymerase II C-terminal domain, transcription by RNA polymerase II, transcription initiation from RNA polymerase II promoter
	C1_07310C_A	tL(AAG)2	-0.941967	0.274515	tRNA-Leu, predicted by tRNAscan-SE; AAG anticodon; has atypical G at position 32
	C1_07320W_A	snR43a	0.67199	0.265959	H/ACA box small nucleolar RNA (snoRNA)
orf19.4438	C1_07330W_A	RME1	-0.532717	0.181136	Zinc finger protein, controls asexual sporulation; white-specific transcript; upregulation correlates with clinical development of fluconazole resistance; Upc2-regulated in hypoxia; flow model biofilm induced; Spider biofil
orf19.4437	C1_07340W_A		-0.311916	3.00957e-05	Ortholog(s) have ATPase, DNA binding, nucleosome binding, rDNA binding activity
orf19.4436	C1_07350C_A	GPX3	0.392681	0.0009526	Putative glutathione peroxidase involved in Cap1p-dependent oxidative stress response, required for Cap1p oxidation in response to H2O2; planktonic growth-induced
orf19.4435	C1_07360W_A		0.0652028	0.418266	Ortholog(s) have beta-tubulin binding, kinetochore binding, microtubule binding activity and role in attachment of spindle microtubules to kinetochore, mitotic spindle assembly
orf19.4433	C1_07370C_A	CPH1	0.539185	9.57174e-05	Transcription factor; for mating, filamentation on solid media, pheromone-stimulated biofilms; in pathway with Ess1, Czf1; required with Efg1 for host cytokine response; regulates galactose metabolism genes; rat cathether biofilm repressed
orf19.4432	C1_07380C_A	KSP1	-0.192524	0.0945626	Putative serine/threonine protein kinase; mRNA binds She3 and is localized to hyphal tips; mutation confers hypersensitivity to amphotericin B
orf19.4430	C1_07390W_A		-0.0334632	0.659316	Ortholog(s) have ubiquitin binding activity and role in proteasome-mediated ubiquitin-dependent protein catabolic process
orf19.4428	C1_07400C_A		-0.0250222	0.832814	Ortholog of C. dubliniensis CD36 : Cd36_06910, C. parapsilosis CDC317 : CPAR2_208560, C. auris B8441 : B9J08_001617 and Candida tenuis NRRL Y-1498 : CANTEDRAFT_95854
orf19.4427	C1_07410C_A	SKP1	0.0290599	0.780182	Putative subunit D of kinetochore protein complex CBF3; regulated by Gcn4p; repressed in response to amino acid starvation (3-aminotriazole treatment)
orf19.4426	C1_07420C_A	PEX3	-0.129453	0.159272	Putative peroxisomal protein involved in targeting proteins into peroxisomes; possibly an essential gene, disruptants not obtained by UAU1 method
orf19.4424	C1_07430W_A	PHO100	0.799343	0.523397	Putative inducible acid phosphatase; DTT-extractable and observed in culture supernatant in low-phosphate conditions; slight effect on murine virulence; virulence-group-correlated expression; N-glycosylated; F-12/CO2 early biofilm induced
orf19.4423	C1_07440W_A		-0.222687	0.011367	Putative glucosyltransferase; localized to the mitochondrial membrane
	C1_07450W_A	snR42a	0.382141	0.34694	H/ACA box small nucleolar RNA (snoRNA)
orf19.2799	C1_07460C_A	GPI8	0.284592	0.00102408	Metal-dependent endopeptidase, a subunit of the GPI transamidase complex that adds GPI anchors to proteins; likely to be essential for growth, based on an insertional mutagenesis strategy
orf19.2798	C1_07470C_A		-0.211005	0.0529703	Putative helicase; fungal-specific (no human or murine homolog)
orf19.2797	C1_07480C_A		-0.449675	0.191198	Has domain(s) with predicted ATP binding, DNA binding, helicase activity, hydrolase activity, nucleic acid binding activity
orf19.2796	C1_07490C_A		-0.250195	0.00521809	Ortholog(s) have DNA-directed DNA polymerase activity, role in DNA replication initiation, telomere capping and alpha DNA polymerase:primase complex, nuclear envelope, nucleus localization
orf19.2795	C1_07500C_A	LHP1	-0.0189665	0.824739	Ortholog(s) have RNA binding, RNA strand annealing activity, tRNA binding activity, role in tRNA 3'-trailer cleavage, tRNA 3'-trailer cleavage, endonucleolytic, tRNA folding, tRNA processing and nucleolus, nucleoplasm, nucleus localization
orf19.2794	C1_07510W_A		-0.0649901	0.508505	Putative non-specific single-domain racemase; regulated by Gcn4p; repressed in response to amino acid starvation (3-AT treatment); alkaline upregulated; macrophage-induced protein
orf19.2792	C1_07520C_A	IST2	-0.323603	0.00364262	Ortholog(s) have lipid binding activity and role in endoplasmic reticulum membrane organization, protein localization to plasma membrane, regulation of phosphatidylinositol dephosphorylation
orf19.2800	C1_07530W_A		0.0901159	0.78052	Ortholog of Candida albicans WO-1 : CAWG_00667
orf19.2791	C1_07540C_A	BBC1	0.0430638	0.581054	Putative SH3-domain-containing protein
orf19.2790	C1_07550W_A	SWD2	0.0648372	0.427408	Ortholog(s) have histone methyltransferase activity (H3-K4 specific) activity and role in histone H3-K4 methylation, histone H3-K79 methylation, mRNA 3'-end processing, sno(s)RNA 3'-end processing, telomere maintenance
orf19.2789	C1_07560W_A		-0.0377768	0.764729	Ortholog of C. dubliniensis CD36 : Cd36_07040, C. parapsilosis CDC317 : CPAR2_208700, C. auris B8441 : B9J08_003149 and Candida tenuis NRRL Y-1498 : CANTEDRAFT_108836
orf19.2788	C1_07570C_A		-0.0823336	0.506675	Has domain(s) with predicted RNA binding, pseudouridine synthase activity and role in pseudouridine synthesis
orf19.2787	C1_07580C_A	PRY1	-0.236487	0.823048	Pry family pathogenesis-related protein; extracellular; opaque specific transcript; repressed by alpha pheromone in SpiderM medium; possibly essential, disruptants not obtained by UAU1 method; Spider biofilm induced
orf19.2786	C1_07590C_A		-0.142401	0.0800945	Ortholog(s) have AP-2 adaptor complex, cellular bud neck localization
orf19.2785	C1_07600W_A	ATP7	-0.239749	0.00857179	Putative subunit of the F1F0-ATPase complex; colony morphology-related gene regulation by Ssn6; farnesol, macrophage-downregulated protein abundance; protein present in exponential and stationary yeast growth phases; Hap43-induced
orf19.2784	C1_07610C_A		-0.00429591	0.97751	Ortholog of C. dubliniensis CD36 : Cd36_07090, C. auris B8441 : B9J08_003145, Candida tenuis NRRL Y-1498 : cten_CGOB_00237 and Debaryomyces hansenii CBS767 : DEHA2F25542g
orf19.2783	C1_07620C_A	PIR32	0.163326	0.688591	Cell wall protein, putative structural component of the cell wall; mutation leads to increased chitin content, increased virulence and resistance to stresses; macrophage-induced gene
orf19.2782	C1_07630W_A		0.0519035	0.50568	Ortholog(s) have 2 iron, 2 sulfur cluster binding, disulfide oxidoreductase activity, glutathione disulfide oxidoreductase activity
orf19.2781	C1_07640C_A		0.0238454	0.923587	Protein with predicted serine/threonine kinase and tyrosine kinase domains; possibly an essential gene, disruptants not obtained by UAU1 method; Spider biofilm induced
orf19.2779	C1_07650W_A		-0.152547	0.563725	Protein of unknown function; Hap43-repressed gene
orf19.2778	C1_07660W_A		-0.681029	0.00117077	Protein of unknown function; transcript is upregulated in clinical isolates from HIV+ patients with oral candidiasis
orf19.1227	C1_07670W_A	ZCF4	-1.26082	0.00739026	Putative Zn(II)2Cys6 transcription factor
orf19.1228	C1_07680W_A	HAP2	-0.726119	1.77181e-09	CCAAT-binding transcription factor; regulates low-iron induction of FRP1; in these conditions CBF comprises Hap43 and probably Hap2 and Hap3; possibly essential, disruptants not obtained by UAU1 method; Cap1-dependent induction in low iron
orf19.1229	C1_07690C_A		-0.280692	0.000463208	Ortholog(s) have role in protein export from nucleus, snRNA import into nucleus and nuclear envelope, nuclear periphery, nucleus localization
orf19.1232	C1_07700C_A	VRG4	0.180355	0.0167825	GDP-mannose transporter; essential; required for glycosylation, hyphal growth; functional homolog of S. cerevisiae Vrg4p, which imports GDP-mannose from cytoplasm to Golgi for protein and lipid mannosylation; no mammalian homolog
orf19.1233	C1_07710C_A	ADE4	-0.194775	0.0103693	Putative phosphoribosylpyrophosphate amidotransferase; flucytosine induced
orf19.4712	C1_07770W_A	FGR6-3	0.342313	0.0454408	Protein lacking an ortholog in S. cerevisiae; member of a family encoded by FGR6-related genes in the RB2 repeat sequence; transposon mutation affects filamentous growth
orf19.4713	C1_07780W_A		-0.39367	8.63543e-05	Ortholog of C. dubliniensis CD36 : Cd36_07300, C. parapsilosis CDC317 : CPAR2_208300, C. auris B8441 : B9J08_001596 and Candida tenuis NRRL Y-1498 : CANTEDRAFT_95879
orf19.5049	C1_07790C_A		-0.19259	0.170233	Putative U3-containing 90S preribosome processome complex subunit; Hap43-induced gene; rat catheter and Spider biofilm induced; F-12/CO2 early biofilm induced
orf19.5050	C1_07800W_A	MTO1	0.0686176	0.573724	Putative mitochondrial protein; rat catheter biofilm induced
orf19.5051	C1_07810C_A		-0.253347	0.018627	Has domain(s) with predicted protein heterodimerization activity
orf19.5052	C1_07820W_A		-0.104184	0.315723	Ortholog of S. cerevisiae : YFR045W, C. glabrata CBS138 : CAGL0C02013g, C. dubliniensis CD36 : Cd36_07340, C. parapsilosis CDC317 : CPAR2_208340 and C. auris B8441 : B9J08_001600
orf19.5053	C1_07830C_A	ECO1	0.034383	0.79729	Putative acetyltransferase
orf19.5054	C1_07840W_A		0.155493	0.0864466	Putative quinolinate phosphoribosyl transferase, involved in NAD biosynthesis; Hap43p-repressed gene
orf19.5056	C1_07850C_A		-0.224485	0.0300974	Ortholog(s) have enzyme regulator activity, ubiquitin protein ligase activity and role in anaphase-promoting complex-dependent catabolic process, chromatin assembly, positive regulation of ubiquitin protein ligase activity
orf19.5057	C1_07860W_A		-0.134435	0.382327	Ortholog of C. dubliniensis CD36 : Cd36_07380 and Candida albicans WO-1 : CAWG_00634
orf19.5058	C1_07870C_A	SMI1	-0.168221	0.031809	Cell wall biosynthesis protein; Hap43, caspofungin-repressed; Cyr1-induced in hyphal cells; reduced biofilm cell wall glucan in mutant; possibly essential (UAU1 method); flow model biofilm induced
orf19.5059	C1_07880C_A	GCS1	-0.212143	0.012526	Gamma-glutamylcysteine synthetase; glutathione synthesis, required for virulence;induced in low iron, H2O2, Cd, or presence of human neutrophils; possibly adherence-induced; Spider and F-12/CO2 biofilm induced
orf19.5061	C1_07890C_A	ADE5,7	-0.27313	0.00111301	Phosphoribosylamine-glycine ligase and phosphoribosylformylglycinamidine cyclo-ligase; interacts with Vps34p; required for hyphal growth and virulence; flucytosine induced; not induced in GCN response, in contrast to S. cerevisiae ortholog
orf19.5063	C1_07900W_A	COI1	-0.419749	3.57173e-06	Secreted protein; ciclopirox olamine induced; regulated by Ssn6; induced by nitric oxide independent of Yhb1; Hap43-induced; Spider biofilm repressed
orf19.5064	C1_07910C_A	MRPL3	0.0303002	0.716131	Ribosomal protein of the large subunit, mitochondrial; repressed in core stress response; protein present in exponential and stationary growth phase yeast cultures
orf19.5064.1	C1_07920W_A		-0.244286	0.00925573	Ortholog of C. dubliniensis CD36 : Cd36_07450, C. parapsilosis CDC317 : CPAR2_208450, Candida tenuis NRRL Y-1498 : CANTEDRAFT_116488 and Debaryomyces hansenii CBS767 : DEHA2F26114g
orf19.5065	C1_07930C_A	ERD1	0.00760689	0.939705	Putative membrane protein required for the retention of lumenal endoplasmic reticulum proteins; rat catheter biofilm induced
	C1_07940W_A	snR67	-0.144778	0.785841	C/D box small nucleolar RNA (snoRNA)
orf19.5066	C1_07950C_A		-0.295846	0.0330904	Putative pre-60S pre-ribosomal particle subunit; essential gene; S. cerevisiae ortholog RRP17 is essential; Hap43p-induced; rat catheter biofilm induced
orf19.5067	C1_07960W_A		-0.135948	0.405234	Predicted nuclear exosome-associated nucleic acid binding protein; rat catheter and Spider biofilm induced
orf19.5068	C1_07970C_A	IRE1	-0.059939	0.486867	Protein kinase involved in regulation of unfolded protein response; role in cell wall regulation; mutant is hypersensitive to caspofungin; Spider biofilm induced
orf19.5069	C1_07980C_A		0.501961	0.000814952	Ortholog of S. cerevisiae Sae3; meiosis specific protein involved in DMC1-dependent meiotic recombination in S. cerevisiae; Spider biofilm induced
orf19.5070	C1_07990C_A		0.561035	2.68311e-06	Similar to cell-wall mannoproteins; induced in low iron; induced in cyr1 homozygous null; regulated by osmotic and oxidative stress via Hog1; Spider biofilm induced
orf19.5071	C1_08000W_A	NRP1	-0.356684	0.0197577	Ortholog(s) have cytoplasmic stress granule localization
orf19.5073	C1_08010W_A	DPM1	0.359865	0.000314445	Dolichol-phosphate mannose synthase catalytic subunit; filament induced; Tup1-regulated; flow model and rat catheter biofilm repressed
orf19.5074	C1_08020W_A	UBA2	-0.111428	0.159321	Ortholog(s) have SUMO activating enzyme activity, role in protein sumoylation and SUMO activating enzyme complex, nucleus localization
orf19.5076	C1_08030W_A	PFY1	0.238866	0.00465998	Profilin; functional homolog of S. cerevisiae Pfy1; hyphae, macrophage/pseudohyphal-induced; regulated by Nrg1, Tup1; gene lacks intron (unlike S. cerevisiae PFY1); complements growth of S. cerevisiae srv2 mutant; nonessential
orf19.5076.1	C1_08040W_A		-0.148847	0.306544	Ortholog of C. parapsilosis CDC317 : CPAR2_804320, Candida tenuis NRRL Y-1498 : CANTEDRAFT_114112, Debaryomyces hansenii CBS767 : DEHA2G14938g and Candida guilliermondii ATCC 6260 : PGUG_02885
orf19.5077	C1_08050W_A	NUO4	-0.196549	0.015903	Subunit of mitochondrial respiratory chain complex I; Hap43-repressed gene; repressed by nitric oxide
orf19.5078	C1_08060W_A	OFR1	-0.179385	0.0702112	Protein involved in regulation of white-opaque switching; Hap43-repressed gene; rat catheter biofilm repressed
orf19.5079	C1_08070W_A	CDR4	-0.26625	0.0131959	Putative ABC transporter superfamily; fluconazole, Sfu1, Hog1, core stress response induced; caspofungin repressed; fluconazole resistance not affected by mutation or correlated with expression; rat catheter and flow model biofilm induced
orf19.5079.1	C1_08080C_A		-0.00739216	0.929234	Ortholog of C. dubliniensis CD36 : Cd36_07590, C. parapsilosis CDC317 : CPAR2_206680, C. auris B8441 : B9J08_004229 and Candida tenuis NRRL Y-1498 : CANTEDRAFT_104385
orf19.5081	C1_08090C_A	FUN12	-0.0753378	0.421406	Functional homolog of S. cerevisiae Fun12 translation initiation factor eIF5B; genes encoding ribosomal subunits, translation factors, and tRNA synthetases are downregulated upon phagocytosis by murine macrophage
orf19.5083	C1_08100W_A	DRG1	0.15364	0.0816831	Member of the DRG family of GTP-binding proteins; involved in regulation of invasive filamentous growth
orf19.5085	C1_08110W_A		0.0418382	0.599183	Ortholog(s) have nuclear localization sequence binding activity
orf19.5087	C1_08120W_A	BUD6	-0.188454	0.0229819	Protein required for Spitzenkorper formation in hyphal cells (wild-type localization of Mlc1p to the Spitzenkorper); localizes to polarisome
orf19.5089	C1_08130C_A	TERT	0.181113	0.0758533	Telomerase reverse transcriptase; catalytic protein subunit of telomere synthesis; essential for telomerase activity; has telomerase-specific motif T and other conserved reverse transcriptase motifs
orf19.5090	C1_08140W_A		0.0855908	0.38183	Ortholog(s) have tRNA-specific adenosine deaminase activity, tRNA-specific adenosine-34 deaminase activity, role in tRNA modification, tRNA wobble adenosine to inosine editing and tRNA-specific adenosine-34 deaminase complex localization
orf19.5092	C1_08150C_A		0.0893296	0.707327	Has domain(s) with predicted kinetochore localization
orf19.5093	C1_08160W_A	SFH1	0.0133151	0.884006	Component of the RSC chromatin remodeling complex
orf19.5094	C1_08170C_A	BUL1	0.514636	4.21301e-07	Protein similar but not orthologous to S. cerevisiae Bul1; a protein involved in selection of substrates for ubiquitination; mutants are viable; macrophage/pseudohyphal-induced; rat catheter biofilm induced
orf19.5095	C1_08180C_A		-0.349999	9.80748e-06	Putative oxysterol-binding protein; caspofungin induced; possibly an essential gene, disruptants not obtained by UAU1 method
orf19.5097	C1_08190C_A	CAT8	-0.248997	0.012441	Zn(II)2Cys6 transcription factor; similar to S. cerevisiae Cat8 but mutant phenotype suggests different target genes; mutant displays increased filamentous/invasive growth; flucytosine repressed; rat catheter biofilm induced
orf19.5098	C1_08200W_A	NTG1	-0.109563	0.294564	Protein with strong similarity to both S. cerevisiae Ntg1 and Ntg2 DNA repair glycosylases; transcript induced by iron; Hap43-repressed gene; Spider biofilm induced
orf19.5100	C1_08210C_A	MLT1	0.174133	0.0331917	Vacuolar membrane transporter; MRP subfamily of ABC family; may transport organic anions conjugated to glutathione, glucuronate, or sulfate; needed for virulence in mouse peritonitis; Spider biofilm induced; flow model biofilm repressed
orf19.5101	C1_08220W_A	CCR4	-0.0305989	0.70468	Component of the Ccr4-Pop2 mRNA deadenylase; transposon mutation affects filamentous growth
orf19.5102	C1_08230C_A	PLB5	-0.792364	0	Putative GPI-linked phospholipase B, fungal-specific (no mammalian homolog); null mutation eliminates cell-associated phospholipase A2 activity and attenuates virulence; fluconazole-repressed; flow model biofilm repressed
orf19.5103	C1_08240C_A		0.0327751	0.845257	Protein with a predicted phosphoglycerate mutase family domain; Hap43-repressed; clade-associated gene expression; induced by hypoxia
orf19.5104	C1_08260C_A	LTP1	-0.0258428	0.762758	Putative protein phosphatase of the PTP family (tyrosine-specific), similar to S. cerevisiae Ltp1p
orf19.5105	C1_08270C_A	MED15	-0.154716	0.0708227	RNA polymerase II mediator complex subunit; possibly an essential gene, disruptants not obtained by UAU1 method
orf19.5106	C1_08290C_A	DIP2	-0.0646411	0.539725	Putative small ribonucleoprotein complex; Tn mutation affects filamentous growth; physically interacts with TAP-tagged Nop1; heterozygous null mutant exhibits resistance to parnafungin; Hap43-induced gene; Spider biofilm induced
orf19.5107	C1_08300W_A	NOT5	0.0360418	0.648938	Protein with similarity to S. cerevisiae Not5p, a member of the transcription regulatory CCR4-NOT complex; required for hyphal growth; antigenic during human oral infection; greater expression in yeast-form cells than hyphae
orf19.5110	C1_08310W_A	OPY2	0.949709	0	Predicted transmembrane protein; role in cell wall biogenesis; required for Cek1 phosphorylation; Spider biofilm induced
orf19.5112	C1_08320W_A	TKL1	-0.252118	0.0006187	Putative transketolase; localizes to surface of yeast cells, not hyphae; soluble protein in hyphae; transcript regulated by Nrg1, Mig1, and Tup1; antigenic in human or murine infection; possibly essential (by UAU1 method)
orf19.5113	C1_08330C_A	ADH2	0.514157	6.21637e-05	Alcohol dehydrogenase; soluble in hyphae; expression regulated by white-opaque switching; regulated by Ssn6; indued by Mnl1 in weak acid stress; protein enriched in stationary phase yeast cultures; Spider biofilm induced
orf19.5114	C1_08340C_A		0.342529	0.00113109	Sorting nexin; role in maintaining late-Golgi resident enzymes in their proper location by recycling molecules from the prevacuolar compartment; Spider biofilm induced
orf19.5114.1	C1_08350C_A		1.05838	0	Ortholog of C. dubliniensis CD36 : Cd36_02630, C. parapsilosis CDC317 : CPAR2_206910, Candida tenuis NRRL Y-1498 : cten_CGOB_00051 and Pichia stipitis Pignal : psti_CGOB_00173
orf19.5117	C1_08360C_A	OLE1	0.157233	0.0374913	Fatty acid desaturase, essential protein involved in oleic acid synthesis; required for aerobic hyphal growth and chlamydospore formation; subject to hypoxic regulation; fluconazole-induced; caspofungin repressed; Hap43p-induced
orf19.5118	C1_08370W_A	SDS24	0.119349	0.171682	Protein similar to S. cerevisiae Sds24 involved in cell separation during budding; transcript regulated by Mig1 and Tup1; fluconazole-induced; flow model biofilm induced
orf19.382	C1_08380W_A	TEF2	-0.0607889	0.437208	Translation elongation factor 1-alpha; genes encoding ribosomal subunits, translation factors, and tRNA synthetases are downregulated upon phagocytosis by murine macrophage
orf19.384	C1_08390C_A		0.075919	0.37373	Ortholog of S. cerevisiae : YPL247C, C. glabrata CBS138 : CAGL0H00781g, C. dubliniensis CD36 : Cd36_07900, C. parapsilosis CDC317 : CPAR2_207070 and C. auris B8441 : B9J08_003608
orf19.385	C1_08400C_A	GCV2	-0.270587	0.00267208	Glycine decarboxylase P subunit; protein of glycine catabolism; repressed by Efg1; Hog1-induced; induced by Rim101 at acid pH; transcript induced in elevated CO2; stationary phase enriched protein
orf19.386	C1_08410C_A	SAM4	-0.255481	0.00903297	Putative S-adenosylmethionine-homocysteine methyltransferase; Hap43-repressed; alkaline induced; Spider biofilm repressed
orf19.387	C1_08420W_A	GCR3	-0.138391	0.0670912	Functional homolog of S. cerevisiae Gcr3, which acts in regulation of glycolytic genes; no intron predicted, in contrast to intron in S. cerevisiae GCR3 gene
orf19.388	C1_08430W_A	CAF16	0.0863362	0.28881	ABC family protein, predicted not to be a transporter; Hap43, caspofungin repressed; rat catheter and Spider biofilm repressed
orf19.389	C1_08440C_A		-0.0597302	0.56967	Protein of unknown function; Hap43-induced gene
orf19.390	C1_08450C_A	CDC42	0.229094	0.00359791	Rho-type GTPase; required for budding and maintenance of hyphal growth; GGTase I geranylgeranylated; misexpression blocks hyphal growth, causes avirulence in mouse IV infection; shows actin-dependent localization to hyphal tip
orf19.391	C1_08460C_A	UPC2	-0.0203727	0.807536	Zn2-Cys6 transcript factor; regulator of ergosterol biosynthetic genes and sterol uptake; binds ERG2 promoter; induced by ergosterol depletion, by azoles, anaerobicity; macrophage/pseudohyphal-repressed; flow model biofilm induced
orf19.392	C1_08470W_A		0.24905	0.0178617	Ortholog(s) have role in mitochondrial respiratory chain complex III assembly and integral component of mitochondrial membrane, mitochondrion localization
orf19.393	C1_08480C_A	APS3	0.222699	0.0160604	Component of the adaptor complex AP-3, which is involved in vacuolar protein sorting
orf19.394	C1_08490W_A		0.0829653	0.30798	Putative kynureninase; predicted role in NAD biosynthesis; Hap43-repressed gene; flow model biofilm induced
orf19.395	C1_08500C_A	ENO1	-0.108935	0.177659	Enolase, involved in glycolysis and gluconeogenesis; also has transglutaminase activity involved in assembly of cell wall polysaccharides; major cell-surface antigen; binds host plasmin/plasminogen; immunoprotective; may be essential
orf19.396	C1_08510W_A	EAF6	0.190825	0.0796161	Subunit of the NuA4 histone acetyltransferase complex; Hap43-repressed; Spider biofilm repressed
orf19.397	C1_08520C_A		0.185997	0.0369179	Ortholog(s) have structural constituent of ribosome activity and mitochondrial large ribosomal subunit localization
orf19.398	C1_08530W_A		-0.403525	0.042374	Ortholog of C. dubliniensis CD36 : Cd36_08040, C. parapsilosis CDC317 : CPAR2_207180, C. auris B8441 : B9J08_000292 and Candida tenuis NRRL Y-1498 : CANTEDRAFT_114140
orf19.399	C1_08540C_A		0.34727	2.79773e-06	Putative serine/threonine protein kinase; possibly an essential gene, disruptants not obtained by UAU1 method
orf19.400	C1_08550C_A	GCF1	-0.180326	0.0197297	HMG box mitochondrial protein; binds to mt DNA and the HWP1 promoter; mutant phenotype and functional complementation of an S. cerevisiae abf2 mutation suggest role in mt genome replication, maintenance; flow and Spider biofilm repressed
orf19.401	C1_08560W_A	TCP1	0.0845546	0.268563	Chaperonin-containing T-complex subunit, induced by alpha pheromone in SpiderM medium; stationary phase enriched protein
orf19.403	C1_08570C_A	PCL2	0.607953	1.69652e-06	Cyclin homolog; reduced expression observed upon depletion of Cln3; farnesol regulated; periodic mRNA expression, peak at cell-cycle G1/S phase; Hap43-induced; rat catheter biofilm repressed
orf19.405	C1_08580C_A	VCX1	-0.186197	0.0778462	Putative H+/Ca2+ antiporter; Spider biofilm repressed
orf19.406	C1_08590C_A	ERG1	-0.0748056	0.327025	Squalene epoxidase, epoxidation of squalene to 2,3(S)-oxidosqualene; ergosterol biosynthesis; allylamine antifungal drug target; NADH reducing cofactor but S. cerevisiae Erg1 uses NADPH; flow model biofilm induced; Spider biofilm repressed
orf19.407	C1_08600C_A	GCD6	-0.008135	0.922825	Ortholog of S. cerevisiae Gcd6; catalytic epsilon subunit of the translation initiation factor eIF2B; genes encoding translation factors are repressed by phagocytosis by murine macrophages
orf19.409	C1_08610C_A		-0.326312	0.000495939	Ortholog of S. cerevisiae Aim38/Rcf2, cytochrome c oxidase subunit; plasma membrane localized; Hap43-repressed; induced in oralpharyngeal candidasis; flow model biofilm induced; Spider biofilm repressed
orf19.4720	C1_08620W_A	CTR2	0.094836	0.315415	Putative low-affinity copper transporter of the vacuolar membrane; induced by nitric oxide; clade-associated gene expression; rat catheter and flow model biofilm induced
orf19.4721	C1_08630W_A		0.0685188	0.433958	Ortholog(s) have RNA binding activity, role in mRNA processing, mitochondrial translation and mitochondrion localization
orf19.4722	C1_08640W_A	RTG1	0.0783036	0.382275	RNA polymerase II transcription factor involved in regulation of galactose catabolism genes; as result of transcriptional rewiring, performs role analogous to Gal4p in S. cerevisiae; involved in regulation of sphingolipid homeostasis
orf19.4723	C1_08650C_A	FAD1	0.0474401	0.637855	Ortholog(s) have FMN adenylyltransferase activity, role in FAD biosynthetic process and cytoplasm localization
orf19.4724	C1_08660C_A		-0.0998218	0.32245	Ortholog(s) have RNA binding activity, role in spliceosomal complex assembly and U2-type prespliceosome localization
orf19.4725	C1_08670W_A	SWI6	-0.127882	0.15066	Putative component of the MBF and SBF transcription complexes involved in G1/S cell-cycle progression; periodic mRNA expression, peak at cell-cycle G1/S phase
orf19.4726	C1_08680C_A		0.0992099	0.24488	Ortholog(s) have 1-phosphatidylinositol 4-kinase activator activity, calcium ion binding, enzyme activator activity
orf19.4727	C1_08690W_A		0.298397	0.000337262	Ortholog(s) have role in mitochondrial respiratory chain complex II assembly, tricarboxylic acid cycle and mitochondrial matrix localization
orf19.4728	C1_08700W_A		-0.284681	0.00135579	Ortholog(s) have role in histone deacetylation and Set3 complex localization
orf19.4730	C1_08710W_A		-0.34031	0.0127269	Ortholog of S. cerevisiae : YNL050C, C. glabrata CBS138 : CAGL0G01276g, C. dubliniensis CD36 : Cd36_08220, C. parapsilosis CDC317 : CPAR2_804440 and C. auris B8441 : B9J08_004556
orf19.4731	C1_08730W_A		-0.00937438	0.91351	Ortholog(s) have role in cytoplasm to vacuole transport by the Cvt pathway, intra-Golgi vesicle-mediated transport and Golgi transport complex localization
orf19.4732	C1_08740C_A	SEC24	0.198878	0.0135807	Protein with a possible role in ER to Golgi transport; induced upon yeast-hyphal switch; sumoylation target; Spider biofilm repressed
orf19.4733	C1_08750W_A	YMC2	0.192136	0.116347	Putative mitochondrial carrier protein; Gcn4-regulated; F-12/ CO2 early biofilm induced; Spider biofilm induced
orf19.4734	C1_08760W_A		0.232881	0.0272767	Protein of unknown function; Hap43-repressed
orf19.4735	C1_08770W_A		0.223578	0.0268698	Ornithine cyclodeaminase family protein; Sef1, Sfu1, and Hap43-regulated; ortholog of S. cerevisiae YGL159W and S. pombe SPAP11E10.01; rat catheter biofilm induced
orf19.4736	C1_08780W_A		-0.163995	0.0862631	Ortholog(s) have alkaline phosphatase activity, zinc ion sensor activity, role in nicotinamide nucleotide metabolic process, protein dephosphorylation and extracellular region, fungal-type vacuole, fungal-type vacuole membrane localization
orf19.4737	C1_08790W_A	TPO3	-0.546214	9.52998e-08	Putative polyamine transporter; MFS-MDR family; induced by Sfu1, regulated upon white-opaque; decreased expression in hyphae vs yeast-form cells; regulated by Nrg1; Spider biofilm repressed
orf19.4738	C1_08800W_A		-0.175458	0.0636546	Ortholog(s) have integral component of endoplasmic reticulum membrane localization
orf19.4739	C1_08810C_A	MSS116	0.0553477	0.56072	Putative DEAD-box protein; required for efficient splicing of mitochondrial Group I and II introns; Hap43-induced; rat catheter biofilm induced
orf19.4740	C1_08820C_A		0.158609	0.276713	Ortholog(s) have aminoacyl-tRNA hydrolase activity and role in mitochondrial translation
orf19.4741	C1_08830C_A		0.149919	0.67114	Protein of unknown function; C. albicans- and C. dubliniensis specific gene; rat catheter biofilm repressed
orf19.4742	C1_08840W_A		-0.371092	0.0434354	Putative SH3-domain-containing protein
orf19.4743	C1_08850C_A	AFG1	0.121962	0.389707	Putative mitochondrial ATPase of the AAA family; similar but not orthologous to S. cerevisiae Afg1; mutant is viable; regulated by Sef1, Sfu1, and Hap43
orf19.4744	C1_08860C_A		-0.104081	0.234495	Putative phosphatidylinositol 3-phosphate (PI3P) phosphatase; repressed by alpha pheromone in SpiderM medium
orf19.4746	C1_08870C_A	JIP5	-0.15945	0.156995	Ortholog of S. cerevisiae Jip5; predicted role in biogenesis of the large ribosomal subunit; repressed in core stress response; Hap43-induced gene
orf19.4747	C1_08880W_A	HEM14	-0.110505	0.256966	Putative protoporphyrinogen oxidase; involved in heme biosynthesis; predicted Kex2p substrate; iron regulated transcript; Yfh1-induced; Hap43-repressed; rat catheter biofilm repressed
orf19.4748	C1_08890C_A		-0.314347	0.0871188	Putative U2B'' component of the U2 snRNP, involved in splicing; contains an RNA recognition motif (RRM); ortholog of S. cerevisiae MSL1; Hap43p-induced gene
orf19.4749	C1_08900W_A		-0.502493	0.000137514	Protein of unknown function; hyphal-induced expression, regulated by Cyr1, Ras1, Efg1; Hap43-induced gene; Spider biofilm induced
orf19.4750	C1_08910C_A		-0.254615	0.0158687	Ortholog of C. dubliniensis CD36 : Cd36_08410, C. parapsilosis CDC317 : CPAR2_301700, C. auris B8441 : B9J08_004186 and Candida tenuis NRRL Y-1498 : cten_CGOB_00267
orf19.4751	C1_08920W_A		0.0407736	0.635988	Ortholog(s) have structural constituent of ribosome activity and mitochondrial small ribosomal subunit localization
orf19.4751.1	C1_08930C_A		0.0139174	0.866476	Has domain(s) with predicted NADH dehydrogenase (ubiquinone) activity, role in electron transport chain and mitochondrion localization
orf19.4752	C1_08940C_A	MSN4	-0.594262	2.29624e-06	Zinc finger transcription factor; similar to S. cerevisiae Msn4, but not a significant stress response regulator in C. albicans; partly complements STRE-activation defect of S. cerevisiae msn2 msn4 double mutant; flow model biofilm induced
orf19.4753	C1_08950W_A	PFK26	-0.284253	0.000511859	Putative 6-phosphofructo-2-kinase; protein repressed during the mating process
	C1_08960W_A	snR190	0.336538	0.119615	C/D box small nucleolar RNA (snoRNA)
	C1_08970W_A	snR128	0.178411	0.240157	C/D box small nucleolar RNA (snoRNA)
orf19.4754	C1_08980C_A	ZWF1	-0.707183	0	Glucose-6-phosphate dehydrogenase; antigenic in mice; activity induced by O2 or oxidizing agents H2O2, menadione, macrophage; caspofungin repressed; induced in core stress response; regulated by Gcn2, Gcn4; rat catheter biofilm repressed
orf19.4755	C1_08990C_A	KEX2	0.0257237	0.750221	Subtilisin-like protease (proprotein convertase); processes aspartyl proteinase Sap2; required for hyphal growth and wild-type virulence in mice; required for maturation of candidalysin Ece1p
orf19.4756	C1_09000W_A		-0.206043	0.0465087	Ortholog of S. cerevisiae : YTP1, C. dubliniensis CD36 : Cd36_08490, C. parapsilosis CDC317 : CPAR2_801590, C. auris B8441 : B9J08_004547 and Candida tenuis NRRL Y-1498 : CANTEDRAFT_109732
orf19.4757	C1_09010W_A	NAR1	-0.154958	0.11128	Putative cytosolic iron-sulfur (FeS) protein assembly machinery protein; induced by nitric oxide; oxidative stress-induced via Cap1p
orf19.4758	C1_09020W_A		-0.048067	0.51771	Putative reductase or dehydrogenase; Hap43-repressed gene; alkaline repressed
orf19.4759	C1_09030C_A	COX5	-0.0140432	0.84989	Cytochrome oxidase subunit V; putative upstream CCAAT box regulatory element; macrophage/pseudohyphal-induced; repressed by nitric oxide; intron in 5'-UTR; Hap43p-dependent repression in low iron medium
orf19.4760	C1_09040C_A		-0.187974	0.115477	Putative protein-histidine N-methyltransferase; Spider biofilm induced
orf19.4761	C1_09050W_A	HST1	-0.173156	0.0932488	Putative histone deacetylase, involved in regulation of white-opaque switching
orf19.4763	C1_09060C_A		-0.823133	0	Protein of unknown function; possibly membrane bound; mutants are viable; rat catheter biofilm repressed
orf19.4764	C1_09070W_A		-0.3494	0.00015001	Ortholog(s) have poly(A)-specific ribonuclease activity, role in nuclear-transcribed mRNA poly(A) tail shortening, postreplication repair and PAN complex localization
orf19.4765	C1_09080C_A	PGA6	1.5876	0	GPI-anchored cell wall adhesin-like protein; induced by high iron; upregulated upon Als2 depletion; mRNA binds She3 and is localized to hyphal tips; Spider biofilm repressed
orf19.4766	C1_09090C_A	ARG81	0.0687765	0.517247	Zn(II)2Cys6 transcription factor; required for utilization of ornithine as a nitrogen source and for wild-type resistance to caffeine; required for yeast cell adherence to silicone substrate
orf19.4767	C1_09100W_A	ZCF28	-0.966219	9.02737e-08	Zn(II)2Cys6 transcription factor; required for yeast cell adherence to silicone substrate; Spider biofilm induced
orf19.4768	C1_09110W_A		-0.283948	0.0251227	Protein of unknown function; Spider biofilm induced
orf19.4769	C1_09120W_A	IPT1	-0.117393	0.242539	Inositol phosphoryl transferase; catalyzes the synthesis of the most abundant sphingolipid, mannose-(inositol-P)2-ceramide, M(IP)2C, from MIPC; required for wild-type membrane localization of Cdr1; Spider biofilm induced
orf19.4771	C1_09130W_A	MNN47	1.14401	0	Protein of unknown function; Spider biofilm induced
orf19.4772	C1_09140C_A	SSU81	-0.347985	0.00188314	Predicted adaptor protein involved in activation of MAP kinase-dependent signaling pathways; links response to oxidative stress to morphogenesis and cell wall biosynthesis; mediates formation of microcolonies; caspofungin repressed
orf19.4773	C1_09150W_A	AOX2	0.0988267	0.492404	Alternative oxidase; cyanide-resistant respiration; induced by antimycin A, oxidants; growth; Hap43, chlamydospore formation repressed; rat catheter, Spider biofilm induced; regulated in Spider biofilms by Bcr1, Tec1, Ndt80, Brg1
orf19.4774	C1_09160W_A	AOX1	-0.222164	0.107495	Alternative oxidase; low abundance; constitutively expressed; one of two isoforms (Aox1p and Aox2p); involved in a cyanide-resistant respiratory pathway present in plants, protists, and some fungi, absent in S. cerevisiae; Hap43p-repressed
orf19.4775	C1_09170W_A	CTA8	-0.295887	0.000555868	Essential transcription factor, mediates heat shock transcriptional induction; in the absence of heat stress, Cta8p levels are modulated by growth temperature to regulate basal expression of genes involved in protein folding
orf19.4776	C1_09180W_A	LYS143	-0.0216232	0.878616	Zn(II)2Cys6 transcription factor; ortholog of S. cerevisiae Lys14 involved in the regulation of lysine biosynthesis genes
orf19.4777	C1_09190C_A	DAK2	0.0968047	0.318548	Putative dihydroxyacetone kinase; repressed by yeast-hypha switch; fluconazole-induced; caspofungin repressed; protein enriched in stationary phase yeast cultures; flow model biofilm induced; rat catheter and Spider biofilm repressed
orf19.4778	C1_09200W_A	LYS142	0.0809158	0.420631	Zn(II)2Cys6 transcription factor; has similarity to S. cerevisiae Lys14, involved in the regulation of lysine biosynthesis genes; fungal-specific
orf19.4779	C1_09210C_A		0.576796	1.46801e-09	Putative transporter; slightly similar to the Sit1p siderophore transporter; Gcn4p-regulated; fungal-specific; induced by Mnl1p under weak acid stress
orf19.4780	C1_09220W_A		0.908657	0	Predicted MFS family membrane transporter, member of the drug:proton antiporter (12 spanner) (DHA1) family; Spider biofilm induced
orf19.4781	C1_09230C_A	GRP1	0.0706805	0.486935	Protein similar to dihydroflavonol-4-reductases
orf19.4783	C1_09240C_A		-0.00570194	0.983471	Protein of unknown function; induced during chlamydospore formation in both C. albicans and C. dubliniensis
orf19.4784	C1_09250W_A	CRP1	0.458088	0.73357	Copper transporter; CPx P1-type ATPase; mediates Cu resistance; similar to Menkes and Wilson disease proteins; copper-induced; Tbf1-activated; suppresses Cu sensitivity of S. cerevisiae cup1 mutant; flow model biofilm induced
orf19.4785	C1_09260C_A	PTC1	0.261333	0.00322609	Putative protein phosphatase of the Type 2C-related family (serine/threonine-specific), similar to S. cerevisiae Ptc1p; mutant shows virulence defect
orf19.4786	C1_09270W_A	FGR43	-0.0113786	0.941529	Protein lacking an S. cerevisiae ortholog; transposon mutation affects filamentous growth; induced by by Mnl1 under weak acid stress
orf19.4787	C1_09280W_A		-0.245265	0.0122437	Ortholog of S. cerevisiae : JJJ2, C. glabrata CBS138 : CAGL0I06226g, C. dubliniensis CD36 : Cd36_08750, C. parapsilosis CDC317 : CPAR2_803690 and C. auris B8441 : B9J08_004047
orf19.4788	C1_09290C_A	ARG5,6	-1.03804	0	Arginine biosynthetic enzyme; processed in S. cerevisiae into 2 polypeptides with acetylglutamate kinase (Arg6) activity and acetylglutamate-phosphate reductase (Arg5) activity; Gcn4 regulated; alkaline repressed; Spider biofilm induced
orf19.4789	C1_09300C_A		0.000322988	0.999302	Has domain(s) with predicted metal ion binding activity
orf19.4791	C1_09310C_A		-0.0535801	0.753729	Protein of unknown function; Spider biofilm induced
orf19.4792	C1_09320C_A		0.828951	0	Protein with a regulator of G-protein signaling domain; Plc1-regulated; Spider biofilm induced; rat catheter biofilm repressed
orf19.4793	C1_09330W_A		0.149084	0.357422	Putative ribosome-associated protein; ortholog of S. cerevisiae Tma16; Hap43-induced gene; Spider biofilm induced
orf19.4795	C1_09340C_A		-0.107455	0.44862	Protein of unknown function; Sef1-, Sfu1-, and Hap43 regulated; Spider biofilm induced
orf19.4796	C1_09350W_A		0.216654	0.0041476	Putative eIF-4E-binding repressor of CAP-dependent translation; stationary phase enriched protein
orf19.4798	C1_09360C_A		-0.0530274	0.50248	Ortholog(s) have role in protein localization to plasma membrane and plasma membrane localization
orf19.4799	C1_09370W_A	CEF1	-0.00216762	0.982263	Putative mRNA splicing factor; ortholog is essential in S. cerevisiae; Spider biofilm induced
orf19.4800	C1_09380W_A	RIM20	-0.305968	0.00206146	Protein involved in the pH response pathway; binds to the transcription factor Rim101 and may serve as a scaffold to facilitate the C-terminal proteolytic cleavage that activates Rim101; required for alkaline pH-induced hyphal growth
orf19.4801	C1_09390W_A		-0.0530495	0.657914	Ortholog(s) have tRNA binding, tRNA dimethylallyltransferase activity, role in tRNA modification, transfer RNA gene-mediated silencing and cytosol, mitochondrion, nucleolus, nucleus localization
orf19.4802	C1_09400C_A	FTH1	0.169306	0.331817	Protein similar to S. cerevisiae Fth1p, a high affinity iron transporter for intravacuolar stores of iron; repressed by Sfu1p, amphotericin B, caspofungin; induced by alkaline pH, ciclopirox olamine; regulated by Sef1p, Sfu1p, and Hap43p
orf19.4804	C1_09420W_A	LIP2	-0.301672	0.810355	Secreted lipase; member of a differentially expressed lipase gene family; expressed in alimentary tract, but not oral tissue, during mouse oral infection; may have a role in nutrition and/or in creating an acidic microenvironment
orf19.4805	C1_09430W_A		-0.414958	3.3773e-06	Putative membrane protein; induced by alpha pheromone in SpiderM medium; Hap4-induced gene; Spider biofilm induced
orf19.4807	C1_09440W_A		0.0171255	0.853407	Ortholog(s) have inorganic diphosphatase activity, role in aerobic respiration and mitochondrion localization
orf19.4808	C1_09450C_A	NUP188	-0.101179	0.236077	Putative nuclear pore complex subunit; transcript regulated by Nrg1 and Mig1
orf19.4809	C1_09460W_A	ERG12	0.0552987	0.513731	Ortholog(s) have mevalonate kinase activity and role in ergosterol biosynthetic process, farnesyl diphosphate biosynthetic process, mevalonate pathway, isopentenyl diphosphate biosynthetic process, mevalonate pathway
orf19.4811	C1_09470C_A		0.0202164	0.806744	Putative tricarboxylate carrier family protein; localized to the mitochondrial membrane
orf19.4812	C1_09480W_A	PPT2	-0.249512	0.0308466	Phosphopantetheinyl transferase (PPTase); Spider biofilm induced
orf19.4813	C1_09490C_A	GUA1	0.129622	0.165448	Putative GMP synthase, involved in the final step of guanine biosynthesis; soluble protein in hyphae; flucytosine induced; macrophage-downregulated protein abundance; protein level decreases in stationary phase cultures
orf19.4814	C1_09500W_A		-1.42508	0.0528889	Ortholog of C. dubliniensis CD36 : Cd36_08960, C. parapsilosis CDC317 : CPAR2_301680, Candida tenuis NRRL Y-1498 : cten_CGOB_00021 and Debaryomyces hansenii CBS767 : DEHA2F11088g
orf19.4815	C1_09510W_A	YTM1	0.156942	0.185664	Protein similar to S. cerevisiae Ytm1p, which is involved in biogenesis of the large ribosomal subunit; transposon mutation affects filamentous growth; protein level decreases in stationary phase cultures; Hap43p-induced gene
orf19.4816	C1_09520C_A		0.0112111	0.906569	Protein of unknown function; induced by nitric oxide
orf19.4817	C1_09530W_A	RAM2	0.105671	0.286397	Alpha subunit of heterodimeric protein geranylgeranyltransferase type I and farnesyltransferase; a-specific transcript; lovastatin, fluconazole regulated; GGTase I binds zinc, is Mg-dependent; Cdc42 substrate; rat catheter biofilm repressed
orf19.4818	C1_09540W_A		0.143948	0.25883	Protein of unknown function; Spider biofilm induced
orf19.4819	C1_09550W_A		0.551916	0.124358	Protein of unknown function; transcript detected on high-resolution tiling arrays; rat catheter biofilm induced
	C1_09560C_A	snR31a	-0.478198	0.464615	H/ACA box small nucleolar RNA (snoRNA)
orf19.4820	C1_09570W_A		0.119783	0.189187	Ortholog of S. cerevisiae : YKL162C, C. dubliniensis CD36 : Cd36_09010, C. parapsilosis CDC317 : CPAR2_214170, C. auris B8441 : B9J08_005393 and Candida tenuis NRRL Y-1498 : CANTEDRAFT_95066
orf19.4821	C1_09580C_A	LIP1	0.731749	0.272945	Secreted lipase, member of a lipase gene family whose members are expressed differentially in response to carbon source and during infection; may have a role in nutrition and/or in creating an acidic microenvironment
orf19.4822	C1_09590C_A	LIP10	0.508831	0.813195	Secreted lipase, member of a lipase gene family whose members are expressed differentially in response to carbon source and during infection; may have a role in nutrition and/or in creating an acidic microenvironment
orf19.4823	C1_09600C_A	LIP6	0.219375	0.0845211	Secreted lipase, member of family of lipase genes expressed differentially in response to carbon source and during infection; may have a role in nutrition and/or in creating an acidic microenvironment; induced on adherence to polystyrene
orf19.4824	C1_09610W_A		0.0608062	0.534584	Planktonic growth-induced gene
orf19.4825	C1_09620C_A		0.197699	0.0334701	Mitochondrial matrix protein; required for assembly/stability of the F1 sector of mitochondrial F1F0 ATP synthase at high temperature; rat catheter biofilm repressed
orf19.4826	C1_09630W_A	IDH1	0.0306595	0.689088	Putative mitochondrial NAD-isocitrate dehydrogenase subunit 1; soluble protein in hyphae; protein level decrease in stationary phase cultures
orf19.4827	C1_09640W_A	ADE12	-0.028985	0.727917	Adenylosuccinate synthase; upregulated in biofilm; decreased expression in hyphae vs yeast-form cells; not induced during GCN response, in contrast to S. cerevisiae ADE12, which is induced by Gcn4p; stationary phase-enriched protein
orf19.4828	C1_09650W_A		0.282836	0.000643144	WD repeat domain protein; Hap43-repressed gene; flow model biofilm induced
orf19.4829	C1_09660W_A	DOA1	0.0335779	0.701879	WD repeat protein; required for ubiquitin-mediated protein degradation; role in control of cellular ubiquitin levels; may promote efficient NHEJ in postdiauxic/stationary phase; Spider biofilm repressed
orf19.4830	C1_09670C_A		0.3003	0.00149852	Has domain(s) with predicted DNA binding activity, role in DNA recombination, DNA repair, DNA replication and nucleus localization
orf19.4831	C1_09680W_A	MTS1	0.284596	0.000264206	Sphingolipid C9-methyltransferase; catalyzes methylation of the 9th carbon in the long chain base component of glucosylceramides; glucosylceramide biosynthesis is important for virulence; Spider biofilm repressed
orf19.4833	C1_09690W_A	MLS1	-0.488589	5.67157e-07	Malate synthase; glyoxylate cycle enzyme; no mammalian homolog; regulated upon white-opaque switch; phagocytosis, strong oxidative stress induced; stationary phase enriched; flow model biofilm repressed; rat catheter, Spider biofilm induced
orf19.4834	C1_09700W_A		0.935737	0.496294	Ortholog of C. dubliniensis CD36 : Cd36_09140, C. parapsilosis CDC317 : CPAR2_804920, Debaryomyces hansenii CBS767 : DEHA2B10516g and Pichia stipitis Pignal : PICST_30058
orf19.4835	C1_09710C_A		0.069147	0.548495	Ortholog(s) have role in endonucleolytic cleavage in 5'-ETS of tricistronic rRNA transcript (SSU-rRNA, 5.8S rRNA and LSU-rRNA), more
orf19.4836	C1_09720W_A	URA1	0.149275	0.0539732	Dihydroorotate dehydrogenase; de novo pyrimidine biosynthesis; regulated by yeast-hypha switch, Nrg1/Mig1/Tup1; flow model biofilm induced; rat catheter and Spider biofilm repressed
orf19.4837	C1_09730W_A	DAM1	-0.00204597	0.982973	Essential subunit of the Dam1 (DASH) complex, which acts in chromosome segregation by coupling kinetochores to spindle microtubules
orf19.4837.1	C1_09740C_A		-0.142782	0.49156	Ortholog of C. parapsilosis CDC317 : CPAR2_804880, Candida tenuis NRRL Y-1498 : CANTEDRAFT_111283, Debaryomyces hansenii CBS767 : DEHA2B10604g and Pichia stipitis Pignal : PICST_40454
orf19.4839	C1_09750W_A		0.0939585	0.258388	GET complex subunit; expression downregulated in an ssr1 null mutant
orf19.4841	C1_09760C_A	SHY1	0.258696	0.00267099	Cytochrome c oxidase biosynthesis protein; transcript regulated by Nrg1 and Mig1
orf19.4842	C1_09770W_A		0.593126	0.00104169	Protein of unknown function; Spider biofilm induced
orf19.4843	C1_09780C_A		-0.0850209	0.376129	Putative iron/copper reductas; involved in iron homeostasis; rat catheter and Spider biofilm induced
orf19.4844	C1_09790C_A		-0.0943537	0.31223	Ortholog(s) have 3'-5' RNA helicase activity, RNA binding, polynucleotide adenylyltransferase activity, protein-macromolecule adaptor activity
orf19.4845	C1_09800C_A	TVP18	0.481142	8.77261e-06	Putative integral membrane protein; fluconazole-induced
orf19.4846	C1_09810W_A		0.33932	0.00028594	GlcNAc-induced protein
orf19.4848	C1_09830W_A	SKI3	-0.0989397	0.194218	Ortholog(s) have role in nuclear-transcribed mRNA catabolic process, 3'-5' exonucleolytic nonsense-mediated decay, nuclear-transcribed mRNA catabolic process, exonucleolytic and 3'-5', more
orf19.4849	C1_09840C_A		0.0778681	0.367744	Protein required for localizing proteasomes to the nucleus; involved in ubiquitin-mediated protein degradation; possibly an essential gene, disruptants not obtained by UAU1 method; Spider biofilm induced
orf19.4850	C1_09850C_A		-0.167036	0.0544308	Ortholog of S. cerevisiae : CUB1, C. dubliniensis CD36 : Cd36_09270, C. parapsilosis CDC317 : CPAR2_803450, C. auris B8441 : B9J08_002739 and Candida tenuis NRRL Y-1498 : CANTEDRAFT_131760
orf19.4851	C1_09860C_A	TFA1	-0.153046	0.0688689	Protein with polyglutamate motifs and abundant Ser/Thr residues; described as a subunit of TFIIE, which is a basal transcription initiation factor of RNA Polymerase II; possibly an essential gene, disruptants not obtained by UAU1 method
orf19.4853	C1_09870W_A	HCM1	-0.391958	0.00755021	Protein with forkhead domain; similar to S. cerevisiae Hcm1p; Hap43p-induced gene
orf19.4855	C1_09880C_A	BUD31	0.240652	0.0359817	Bud31 ortholog; not subject to mating-type regulation, in contrast to S. cerevisiae Bud31 which has a role in specifying the bud site; Spider biofilm induced
	C1_09890C_A	tS(CGA)1	3.34697	0.185379	tRNA-Ser, predicted by tRNAscan-SE; CGA anticodon
orf19.4856	C1_09900W_A	LIP3	0.628815	0.42363	Secreted lipase; gene family member whose members are expressed differentially in response to carbon source and infection; possible role in nutrition and/or in creating an acidic microenvironment; flow model biofilm induced
orf19.4857	C1_09910C_A		0.262088	0.0127455	Protein with a dual-specificity phosphatase domain; Hap43-induced gene
orf19.4858	C1_09920W_A	VPS41	-0.0788254	0.415339	Protein similar to S. cerevisiae Vps41p, which is involved in vacuole organization and biogenesis; transposon mutation affects filamentous growth; regulated by Gcn4p; induced in response to amino acid starvation (3-aminotriazole treatment)
orf19.4861	C1_09930W_A		0.561162	0.0125788	Protein of unknown function; rat catheter biofilm repressed
orf19.4861.1	C1_09940W_A		0.414735	0.00632935	Protein of unknown function
orf19.4862	C1_09950C_A		0.0474516	0.614628	Putative integral membrane protein; S. cerevisiae ortholog Tvp23 localizes to late Golgi vesicles; rat catheter biofilm induced
orf19.4862.2	C1_09960W_A	PET100	0.235154	0.0091182	Chaperone that facilitates the assembly of cytochrome c oxidase; plasma membrane protein
orf19.4863	C1_09970C_A	PDC2	-0.255552	0.0223951	Homeodomain-like transcription factor; regulator of pyruvate decarboxylase; contains a putative C-terminal activation domain, Glu- and Pro-rich; complements glucose utilization defect of S. cerevisiae pdc2 mutant
orf19.4864	C1_09980C_A		0.122787	0.248138	Ortholog(s) have acylglycerol lipase activity, role in triglyceride metabolic process and lipid droplet, membrane localization
orf19.4865	C1_09990W_A	SAC1	-0.145414	0.108696	Putative phosphatidylinositol phosphate (PtdInsP) phosphatase, involved in cell wall integrity and morphogenesis
orf19.4866	C1_10000C_A	CPP1	0.309928	0.000476838	VH1 family MAPK phosphatase; regulates Cst20-Hst7-Cek1-Cph1 filamentation pathway; negatively regulates mating, represses yeast-hyphal switch; required for virulence in mice; yeast-enriched; induced by alpha pheromone in SpiderM medium;
orf19.4867	C1_10010C_A	SWE1	0.125287	0.101161	Putative protein kinase with a role in control of growth and morphogenesis, required for full virulence; mutant cells are small, rounded, and sometimes binucleate; not required for filamentous growth; mutant is hypersensitive to caspofungin
orf19.4869	C1_10020W_A	SFU1	0.453857	7.71414e-06	GATA-type transcription factor; regulator of iron-responsive genes; represses iron utilization genes if iron is present; Hap43-repressed; promotes gastrointestinal commensalism in mice; Spider biofilm induced
orf19.4870	C1_10030W_A	DBP3	0.224936	0.0671255	Putative ATP-dependent DEAD-box RNA helicase; Hap43-induced; repressed by prostaglandins; Spider biofilm induced
orf19.4871	C1_10040W_A	ERO1	0.553209	0	Ortholog of S. cerevisiae Ero1; role in formation of disulfide bonds in the endoplasmic reticulum; fluconazole-induced; induced by Mnl1 under weak acid stress; Spider biofilm induced
orf19.4872	C1_10050W_A		0.941746	0.0569505	Protein of unknown function; induced by Mnl1 under weak acid stress; Hap43-induced; mutant is viable
orf19.4873	C1_10060C_A		-1.50046	8.43551e-05	Protein of unknown function; transcript regulated by white-opaque switch; flow model biofilm induced; Spider biofilm induced
orf19.4874	C1_10070C_A	MNN23	-0.0761718	0.359331	Alpha-1,2-mannosyltransferase; mutants hypersensitive to toxic ergosterol analog, amphotericin B, calcofluor white, growth at 42 degrees and have decreased cell wall mannan; flow model biofilm induced
orf19.4875	C1_10080W_A		-0.809885	1.41394e-08	Ortholog(s) have role in mRNA splicing, via spliceosome and U2-type spliceosomal complex localization
orf19.4878	C1_10090C_A		-0.216804	0.00622857	Protein of unknown function; Hap43-repressed; rat catheter biofilm repressed
orf19.4879.2	C1_10100C_A	NTF2	0.0478233	0.56888	Putative nuclear envelope protein; regulated by Ssn6; rat catheter biofilm repressed
orf19.4880	C1_10110W_A		0.180771	0.101417	Protein of unknown function; flow model biofilm induced
orf19.4882	C1_10120C_A		-0.0921985	0.272523	TFIIE small subunit; involved in RNA polymerase II transcription initiation; Spider biofilm induced
	C1_10130W_A	snR10a	-0.317097	0.0860145	H/ACA box small nucleolar RNA (snoRNA)
orf19.4883	C1_10140C_A		0.56323	1.17524e-05	Protein of unknown function; S. cerevisiae ortholog Cos111 confers resistance to the antifungal drug ciclopirox olamine; constitutive expression independent of MTL or white-opaque status; Spider biofilm induced
orf19.4884	C1_10150W_A	WOR1	1.83509	0	Transcription factor ("master switch") of white-opaque phenotypic switching; required to establish and maintain the opaque state; opaque-specific, nuclear; regulates its own expression; suggested role in regulation of adhesion factors
orf19.4885	C1_10160W_A	MIR1	-0.101492	0.157493	Putative mitochondrial phosphate transporter; caspofungin repressed; expression is increased in a fluconazole-resistant isolate; induced upon adherence to polystyrene
orf19.4886	C1_10170W_A		-1.52889	0.029571	Putative adhesin-like protein; Hap43-repressed; rat catheter and Spider biofilm induced
orf19.4887	C1_10180C_A	ECM21	0.388213	4.37318e-05	Predicted regulator of endcytosis of plasma membrane proteins; fluconazole induced, alkaline induced by Rim101; repressed by caspofungin and in azole-resistant strain overexpressing MDR1; flow model, rat catheter and Spider biofilm induced
orf19.4888	C1_10190W_A		-0.239648	0.00290907	Has domain(s) with predicted nucleic acid binding, nucleotide binding activity
orf19.4889	C1_10200C_A		-0.286187	0.00366742	Predicted MFS family membrane transporter, member of the drug:proton antiporter (12 spanner) (DHA1) family; Spider biofilm induced
orf19.4890	C1_10210C_A	CLA4	-0.0505065	0.565422	Ste20p family Ser/Thr kinase required for wild-type filamentous growth, organ colonization and virulence in mouse systemic infection; role in chlamydospore formation; functional homolog of S. cerevisiae Cla4p; mutant caspofungin sensitive
orf19.4892	C1_10220C_A	TPK1	0.218795	0.0188865	cAMP-dependent protein kinase catalytic subunit; Tpk2 isoform; involved in regulation of filamentation, phenotypic switching and mating; WT nuclear localization requires Bcy1; produced during stationary, not exponential growth
orf19.4893	C1_10230C_A		0.0318975	0.73179	Ortholog of C. dubliniensis CD36 : Cd36_09630, C. parapsilosis CDC317 : CPAR2_805080, C. auris B8441 : B9J08_004031 and Candida tenuis NRRL Y-1498 : CANTEDRAFT_136811
orf19.4894	C1_10240C_A		0.184525	0.329296	Protein with similarity to S. cerevisiae Yer010cp, a protein of unknown function belonging to the prokaryotic RraA family; repressed by benomyl; Hap43-induced; Spider biofilm induced
orf19.4895	C1_10250C_A		0.400436	0.000424367	Ortholog of C. dubliniensis CD36 : Cd36_09650, C. parapsilosis CDC317 : CPAR2_805060, C. auris B8441 : B9J08_004034 and Candida tenuis NRRL Y-1498 : CANTEDRAFT_95780
orf19.4896	C1_10260C_A	RPA34	0.178533	0.181043	Putative RNA polymerase I subunit; rat catheter biofilm induced
orf19.4897	C1_10270C_A	SFH5	0.000852306	0.991643	Putative phosphatidylinositol transporter; rat catheter and Spider biofilm repressed
orf19.4898	C1_10280C_A		-0.536547	2.19933e-07	Putative protein of unknown function; induced by prostaglandins
orf19.4899	C1_10290W_A	GCA1	-0.533371	0.163592	Extracellular/plasma membrane-associated glucoamylase; expressed in rat oral infection; regulated by carbohydrates, pH, galactose; promotes biofilm matrix formation; flow model biofilm induced; Bcr1 repressed in RPMI a/a biofilms
orf19.4900	C1_10300W_A	MNN12	0.0329887	0.733678	Predicted alpha-1,3-mannosyltransferase activity with a role in protein glycosylation
orf19.4901	C1_10310W_A		0.230786	0.0815441	Predicted methyltransferase; Spider biofilm induced
orf19.4903	C1_10320W_A		-0.0346639	0.712215	Ortholog(s) have N-acetylglucosaminylphosphatidylinositol deacetylase activity
orf19.4904	C1_10330C_A		-0.11895	0.229605	Ortholog(s) have nucleosome binding activity, role in chromatin remodeling, histone exchange and Swr1 complex, cytoplasm, nuclear periphery localization
orf19.4905	C1_10340W_A		-0.215539	0.0640491	Putative MFS transporter; Hap43p-induced gene; also regulated by regulated by Sef1p and Sfu1p; repressed in a ssr1 null mutant
orf19.4906	C1_10350C_A		0.0632975	0.452936	Putative adhesin-like protein; positively regulated by Tbf1; Spider biofilm induced
orf19.4907	C1_10360C_A		-1.13856	0	Putative protein of unknown function; Hap43p-repressed gene; increased transcription is observed upon fluphenazine treatment; possibly transcriptionally regulated by Tac1p; induced by nitric oxide; fungal-specific (no human/murine homolog
orf19.4909	C1_10380C_A	CBK1	-0.0842594	0.279075	Ser/Thr kinase of cell wall integrity pathway; mutants show abnormal morphology and aggregation; Mob2p associated; required for wild-type hyphal growth and transcriptional regulation of cell-wall-associated genes
orf19.4909.1	C1_10390C_A	RPL42	0.139732	0.0476436	Putative 60S ribosomal subunit protein; colony morphology-related gene regulation by Ssn6; Spider biofilm repressed
orf19.4910	C1_10400C_A	FGR41	-0.296282	0.00234019	Putative GPI-anchored adhesin-like protein; transposon mutation affects filamentous growth; Spider biofilm repressed
orf19.4911	C1_10410W_A		-0.398429	0.00133801	BED zinc finger protein; predicted DNA binding protein; Spider biofilm repressed
orf19.4912	C1_10420C_A		0.311177	0.000682736	Ortholog(s) have ubiquitin protein ligase binding activity, role in positive regulation of receptor internalization, protein ubiquitination, ubiquitin-dependent endocytosis and Golgi apparatus, cytosol, plasma membrane localization
orf19.984	C1_10430W_A	PHO8	0.150034	0.768722	Putative repressible vacuolar alkaline phosphatase; Rim101-induced transcript; regulated by Tsa1, Tsa1B in minimal media at 37 deg; possibly adherence-induced
orf19.985	C1_10440W_A		-0.23546	0.0105223	Ortholog of S. cerevisiae : YEL043W, C. glabrata CBS138 : CAGL0L01221g, C. dubliniensis CD36 : Cd36_09830, C. parapsilosis CDC317 : CPAR2_804210 and C. auris B8441 : B9J08_004773
orf19.986	C1_10450W_A	GLY1	0.1991	0.0298482	L-threonine aldolase; complements glycine auxotrophy of S. cerevisiae shm1 shm2 gly1-1 triple mutant; macrophage/pseudohyphal-induced; the GLY1 locus has an RFLP and is triploid in strain SGY269; flow model biofilm induced
orf19.988	C1_10460W_A		0.0821431	0.409919	Protein of unknown function; oral infection upregulated gene; upregulated in strains from HIV+ patients with oral candidiasis; mutants have reduced ability to damage oral epithelial cells; transcript possibly regulated upon hyphal formation
orf19.989	C1_10470W_A		0.0994621	0.193151	Mitochondrial ribosomal protein of the small subunit; Spider biofilm repressed
orf19.991	C1_10480W_A	DJP1	-0.0371324	0.674838	Similar to bacterial DnaJ; reported to have a role in peroxisome biogenesis; induced in low iron and upon adherence to polystyrene
orf19.992	C1_10490W_A	LKH1	0.183869	0.0171742	Putative leukotriene A(4) hydrolase; repressed during the mating process; Hog1p-induced
orf19.993	C1_10500W_A		-0.186688	0.129377	Protein of unknown function; rat catheter biofilm repressed
orf19.994	C1_10510W_A		0.178472	0.296176	Protein of unknown function; induced by Mnl1 under weak acid stress; flow model biofilm repressed
orf19.996	C1_10520W_A		-0.389211	0.0166177	Protein with a predicted leucine-rich repeat domain; possibly an essential gene, disruptants not obtained by UAU1 method
orf19.997	C1_10530W_A	SNL1	-0.175723	0.110578	Ribosome-associated protein predicted to function in protein synthesis; 1 predicted transmembrane domain; rat catheter biofilm repressed
orf19.998	C1_10540C_A		-0.00710938	0.942738	Putative adapter protein; links synaptojanins Inp52 and Inp53 to the cortical actin cytoskeleton in S. cerevisiae; mutants are viable
orf19.999	C1_10550C_A	GCA2	0.343719	0.0463812	Predicted extracellular glucoamylase; induced by ketoconazole; possibly essential, disruptants not obtained by UAU1 method; promotes biofilm matrix formation; Spider biofilm induced; Bcr1-induced in RPMI a/a biofilms
orf19.1002	C1_10560C_A		0.217364	0.0460182	Protein of unknown function; Hap43-repressed gene
orf19.1005	C1_10570C_A		-0.666485	0.269265	Protein with predicted RNI-like domains; rat catheter biofilm induced
orf19.1830	C1_10580C_A		1.0004	3.36786e-09	Protein of unknown function; Hap43-induced; rat catheter and Spider biofilm induced
	C1_10590W_A	snR62	-0.0927742	0.753971	C/D box small nucleolar RNA (snoRNA)
orf19.1832	C1_10610W_A	FCY23	-0.0538014	0.501588	Putative transporter; Gcn4p-regulated; more similar to S. cerevisiae Tpn1p, which is a vitamin B6 transporter, than to purine-cytosine permeases
orf19.1833	C1_10620W_A		0.100493	0.330386	Ortholog(s) have pseudouridine synthase activity
orf19.1834	C1_10630C_A		-0.0716958	0.518827	Has domain(s) with predicted role in mitotic sister chromatid cohesion
orf19.1835	C1_10640C_A	PEA2	0.0898131	0.254164	Putative coiled-coil polarisome; predicted role in polarized morphogenesis, cell fusion, and low affinity Ca2+ influx; rat catheter biofilm induced
orf19.1836	C1_10650W_A	APN2	-0.0580939	0.519902	Putative class II abasic (AP) endonuclease; flucytosine induced
orf19.1837	C1_10660W_A	TBP1	-0.185277	0.0446729	Transcription initiation factor; binds TATA box sequence, binding does not require TFIIA; caspofungin repressed; functional homolog of S. cerevisiae and human TATA-binding proteins; Spider biofilm induced
orf19.1839	C1_10670C_A	RPA190	-0.0223122	0.805783	Putative RNA polymerase I subunit A190; Hap43p-induced gene; flucytosine induced
orf19.1840	C1_10680C_A		-0.136447	0.105949	Predicted lipid-binding ER protein; involved in ER-plasma membrane tethering; Spider biofilm induced
orf19.2352	C1_10690W_A		0.144715	0.108072	Ortholog(s) have mitochondrion localization
orf19.2351	C1_10700C_A	NIT3	-0.0902032	0.301275	Putative nitrilase; regulated by Gcn2p and Gcn4p; protein present in exponential and stationary growth phase yeast cultures
orf19.2350	C1_10710C_A		-0.0429164	0.725894	Protein similar to S. cerevisiae Yor378w; MFS family transporter; transposon mutation affects filamentous growth; null mutants are viable; fungal-specific (no human or murine homolog)
orf19.2347	C1_10720C_A	MNN2	0.0526104	0.525087	Alpha-1,2-mannosyltransferase; similar to S. cerevisiae Mnn2; role in cell wall integrity, temperature sensitivity; iron utilization in low iron; Tn mutation affects filamentous growth; filament induced; increased chitin exposes beta-glucan
orf19.2346	C1_10730W_A		-0.197982	0.0464165	Putative protein of unknown function, transcription is positively regulated by Tbf1p
orf19.2344	C1_10740C_A	ASR1	-0.841654	5.15458e-06	Heat shock protein; transcript regulated by cAMP, osmotic stress, ciclopirox olamine, ketoconazole; repressed by Cyr1, Ras1; colony morphology-related regulated by Ssn6; stationary phase enriched; Hap43-induced; Spider biofilm induced
orf19.2343.1	C1_10750C_A		0.105979	0.254603	Putative vacuolar H+ ATPase subunit e of the V-ATPase V0 subcomplex; added to Assembly 21 based on comparative genome analysis
orf19.2343	C1_10760W_A	VPS23	-0.209449	0.0790218	ESCRT I protein sorting complex protein; involved in proteolytic activation of Rim101, which regulates pH response; ortholog of S. cerevisiae Stp22/Vps23
orf19.2342	C1_10770W_A	SFT2	0.334027	0.00202427	Putative membrane protein; transcript regulated by Mig1; Spider biofilm induced
orf19.2341	C1_10780C_A	HNT1	0.165603	0.100773	Histidine triad nucleotide-binding protein; protein level decreases in stationary phase cultures
orf19.2340	C1_10790W_A	CDC48	0.0489059	0.565376	Putative microsomal ATPase; plasma membrane-localized; regulated by Gcn2 and Gcn4; induced by amino acid starvation (3-AT); macrophage/pseudohyphal-repressed; protein levels decrease in stationary phase yeast; Spider biofilm repressed
orf19.2337	C1_10800C_A	ALP1	0.380589	1.3687e-05	Cystine transporter; present in pathogenic yeasts (no human or murine homolog); Spider biofilm induced
orf19.2336	C1_10810W_A		-0.488999	0.785086	Pry family pathogenesis-related protein; predicted to be extracellular
orf19.2335	C1_10820C_A		-0.0949492	0.253513	Putative aspartyl aminopeptidase; stationary phase enriched protein; mutation confers hypersensitivity to 5-fluorouracil (5-FU); Hog1-induced; planktonic growth-induced; rat catheter and Spider biofilm repressed
orf19.2334	C1_10830W_A	BIG1	0.186637	0.0805166	Endoplasmic reticulum (ER) protein; ortholog of S. cerevisiae Big1; required for beta-1,6-glucan synthesis, filamentation, adhesion, and virulence; rat catheter biofilm repressed
orf19.2333	C1_10840C_A		0.30172	0.000114239	Ortholog(s) have role in retrograde transport, endosome to Golgi and cytoplasm, late endosome localization
orf19.2332	C1_10850W_A		0.493771	0.271178	Ortholog of C. dubliniensis CD36 : Cd36_10180, C. parapsilosis CDC317 : CPAR2_210560, Candida tropicalis MYA-3404 : CTRG_04072, Candida albicans WO-1 : CAWG_00348 and Candida metapsilosis : CMET_2506
orf19.2331	C1_10860C_A	ADA2	0.0693257	0.469427	Zinc finger and homeodomain transcriptional coactivator; role in cell wall integrity and in sensitivity to caspofungin; required for the normal transcriptional response to caspofungin; required for yeast cell adherence to silicone substrate
orf19.2329.1	C1_10870W_A	RPS17B	0.16392	0.0575829	Ribosomal protein 17B; downregulated upon phagocytosis by murine macrophages; Hap43-induced; Spider biofilm repressed
orf19.2330	C1_10880W_A		-0.0269642	0.807188	Putative U3 snoRNA-associated protein; Hap43-induced; transposon mutation affects filamentous growth; repressed by prostaglandins
orf19.2328	C1_10890C_A		0.140951	0.124906	Ortholog of C. dubliniensis CD36 : Cd36_10220, C. parapsilosis CDC317 : CPAR2_210530, C. auris B8441 : B9J08_000256 and Candida tenuis NRRL Y-1498 : CANTEDRAFT_105553
	C1_10900C_A	tI(UAU)1	-0.317658	0.692462	tRNA-Ile, predicted by tRNAscan-SE; UAU anticodon
orf19.2326	C1_10910C_A		0.00359771	0.973222	Ortholog(s) have role in double-strand break repair via homologous recombination, mitotic intra-S DNA damage checkpoint signaling and mitotic sister chromatid cohesion, more
orf19.2325	C1_10920W_A		-0.175684	0.127611	Ortholog(s) have RNA polymerase III general transcription initiation factor activity and RNA polymerase III type 1 promoter sequence-specific DNA binding, more
orf19.2324	C1_10930C_A	UBA4	0.291424	0.00310854	Putative ubiquitin activating protein; Hap43-repressed; induced by prostaglandins; clade-associated gene expression
orf19.2322.3	C1_10940C_A	ERP5	0.301698	3.83054e-05	Protein involved in ER to Golgi transport; rat catheter and Spider biofilm repressed
orf19.2320	C1_10950C_A		-0.0362178	0.742811	Putative serine/threonine-protein kinase; possibly an essential gene, disruptants not obtained by UAU1 method
orf19.2318.1	C1_10960W_A		0.3176	0.000233627	Ortholog(s) have inositol phosphoceramide synthase regulator activity, role in inositol phosphoceramide metabolic process and inositol phosphoceramide synthase complex, integral component of Golgi membrane localization
orf19.2319	C1_10970W_A		-0.298472	0.0333673	Putative nucleolar protein with a predicted role in pre-rRNA processing; Hap43-induced gene; repressed in core stress response
orf19.2317	C1_10980W_A		0.528059	0.159366	Protein of unknown function; induced by alpha pheromone in SpiderM medium
orf19.2315	C1_10990C_A	RTG3	-0.147275	0.0834583	Transcription factor with bZIP motif involved in regulation of galactose catabolism genes; performs role analogous to Gal4p in S. cerevisiae; regulates carbon source-dependent stress response; regulates sphingolipid homeostasis
orf19.2314	C1_11000C_A		0.012126	0.917699	Protein with a role in nucleolar integrity and processing of pre-rRNA; mutation confers hypersensitivity to 5-fluorocytosine (5-FC), 5-fluorouracil (5-FU), and tubercidin (7-deazaadenosine); Hap43-induced; Spider biofilm induced
orf19.2313	C1_11010C_A		0.163828	0.128404	Putative ortholog of S. cerevisiae Pex32 a peroxisomal integral membrane protein with a role in negative regulation of peroxisome size; Hap43-repressed gene
orf19.2312	C1_11020W_A		-0.732506	3.46804e-05	Protein similar to ferric reductase Fre10p; possibly an essential gene, disruptants not obtained by UAU1 method
orf19.2311	C1_11030W_A	RPL82	-0.0775695	0.364397	Predicted ribosomal protein; genes encoding cytoplasmic ribosomal subunits, translation factors, and tRNA synthetases are downregulated upon phagocytosis by murine macrophage
orf19.2310.1	C1_11040W_A	RPL29	0.194733	0.0168411	Ribosomal protein L29; induced upon germ tube formation; colony morphology-related gene regulation by Ssn6; intron in 5'-UTR; Spider biofilm repressed
orf19.2310	C1_11050W_A		0.421651	0.0609696	Predicted single-stranded nucleic acid binding protein; flow model biofilm induced
orf19.2309.2	C1_11060C_A	RPL2	0.0957009	0.266851	Putative 60S ribosomal protein L2; Hap43-induced gene; repressed in infected rabbit kidney in SC5314, but not NGY152, strain background; Spider biofilm repressed
orf19.2309	C1_11070W_A	PET127	0.00115191	0.991284	Protein with a predicted role in 5'-end processing of mitochondrial RNAs; ortholog of S. cerevisiae Pet127; Hap43-induced; rat catheter and Spider biofilm induced
orf19.2308	C1_11080W_A		0.373678	0.00113918	Putative 6-phosphofructo-2-kinase; catalyzes synthesis of fructose-2,6-bisphosphate; Hap43-repressed; flow model, rat catheter and Spider biofilm induced
orf19.2307	C1_11090C_A		0.035148	0.712123	Ortholog(s) have role in mRNA 3'-end processing, mRNA polyadenylation, pre-mRNA cleavage required for polyadenylation and mRNA cleavage and polyadenylation specificity factor complex, nucleus localization
orf19.2306	C1_11100W_A		-0.0425626	0.679756	Ortholog(s) have acireductone dioxygenase (Ni2+-requiring) activity and role in L-methionine salvage from methylthioadenosine
orf19.2305	C1_11110C_A		-0.145481	0.140462	Ortholog(s) have tubulin binding activity, role in tubulin complex assembly and cytoplasm, prefoldin complex localization
orf19.2304	C1_11120C_A		0.0205265	0.809854	Protein similar to S. cerevisiae Gvp36p; transposon mutation affects filamentous growth
orf19.2303	C1_11130W_A	FGR16	-0.0122877	0.927939	Protein lacking an ortholog in S. cerevisiae; transposon mutation affects filamentous growth; fluconazole-downregulated
orf19.2302	C1_11140W_A		0.133844	0.204176	Ortholog(s) have enzyme regulator activity, role in cellular calcium ion homeostasis, glycosphingolipid biosynthetic process and integral component of endoplasmic reticulum membrane localization
orf19.2301	C1_11150W_A		0.155703	0.0806845	Ortholog(s) have role in proteasome regulatory particle assembly and cytoplasm, cytosol, nucleus localization
orf19.2299	C1_11160C_A		0.54901	1.03481e-06	Ortholog(s) have protein tag activity
orf19.2298	C1_11170W_A	WBP1	0.391512	6.89352e-06	Putative oligosaccharyltransferase subunit; Spider biofilm repressed
	C1_11180C_A	snR64	1.07257	0.417196	C/D box small nucleolar RNA (snoRNA)
orf19.2297	C1_11190W_A	ARL3	0.054375	0.573924	Putative Ras superfamily GTPase; induced by nitric oxide independent of Yhb1p
orf19.2296	C1_11200W_A		-1.35181	0	Predicted mucin-like protein; ketoconazole-induced; fluconazole-repressed; induced in cyr1 mutant; colony morphology-related gene regulation by Ssn6; flow model biofilm induced; Spider biofilm induced
orf19.681	C1_11210C_A	HAP43	-0.411749	1.19227e-06	CCAAT-binding factor-dependent transcription factor; repressor; also called CAP2; required for low iron response; similar to bZIP transcription factor AP-1; repressed by Sfu1; ciclopirox olamine induced; rat catheter, Spider biofilm induced
orf19.680	C1_11220C_A	TIM50	0.0317299	0.725896	Predicted component of the Translocase of the Inner Mitochondrial membrane (TIM23 complex); involved in mitochondrial protein import; Spider biofilm repressed
orf19.679	C1_11230W_A	FGR39	-0.0464905	0.677938	Protein lacking an ortholog in S. cerevisiae; transposon mutation affects filamentous growth
orf19.677	C1_11240C_A	CHO1	0.81329	0	Putative phosphatidylserine synthase; ortholog of S. cerevisiae CHO1; transposon mutation affects filamentous growth; regulated by Nrg1, Tup1
orf19.676	C1_11250W_A		0.676792	0	Microtubule-binding protein of the cortical microtubule; delays exit from mitosis when the spindle is abnormally oriented; Spider biofilm repressed
orf19.675.1	C1_11260C_A		3.42764	0	Putative adhesin-like protein
orf19.675	C1_11270W_A		2.23319	0	Cell wall protein; induced in core stress response and core caspofungin response; iron-regulated; amphotericin B, ketoconazole, and hypoxia induced; regulated by Cyr1, Ssn6; induced in oralpharyngeal candidasis; Spider biofilm repressed
orf19.674	C1_11280W_A		0.00441933	0.963195	Ortholog(s) have U6 snRNA binding activity and role in mRNA cis splicing, via spliceosome, mRNA splicing, via spliceosome
orf19.673	C1_11290W_A		0.30434	0.0298728	Has domain(s) with predicted FMN binding, catalytic activity, oxidoreductase activity
orf19.672	C1_11300C_A		-0.0854144	0.37237	Ortholog(s) have RNA binding, first spliceosomal transesterification activity, role in mRNA 5'-splice site recognition and U5 snRNP localization
orf19.671	C1_11310C_A	PSP1	-0.164292	0.0352002	Protein repressed during the mating process
orf19.670.2	C1_11320C_A		-0.474002	3.70429e-08	Protein of unknown function; hypoxia, Hap43-repressed; ketoconazole induced; induced in oralpharyngeal candidasis; 16h flow model biofilm repressed, late-stage flow model biofilm induced; rat catheter and Spider biofilm induced
orf19.670	C1_11330C_A	SMT3	0.125013	0.190213	SUMO, small ubiquitin-like protein; Smt3p-conjugated proteins localize to septation site and mother side of bud neck; C. albicans septins appear not to be Smt3p-modified, in contrast to S. cerevisiae septins
orf19.669	C1_11340W_A	PRM1	0.0363206	0.904599	Putative membrane protein with a predicted role in membrane fusion during mating; Hap43p-repressed gene; protein induced during the mating process
orf19.668	C1_11350C_A	TOS4	-0.0427566	0.585986	Putative fork-head transcription factor; rat catheter and Spider biofilm repressed
orf19.667.1	C1_11360W_A	RPL37B	0.186844	0.0403227	Ribosomal protein L37; Hap43-induced; Spider biofilm repressed
orf19.666	C1_11370C_A		-0.101001	0.303266	Essential protein required for the DNA integrity checkpoint pathway; Spider biofilm induced
orf19.665	C1_11380W_A	NEP1	0.148197	0.0648958	Ortholog(s) have rRNA (pseudouridine) methyltransferase activity
orf19.664	C1_11390W_A		0.842342	0.122738	Ortholog of C. dubliniensis CD36 : Cd36_10680, Debaryomyces hansenii CBS767 : DEHA2E14058g, Pichia stipitis Pignal : PICST_29620 and Candida guilliermondii ATCC 6260 : PGUG_03306
orf19.663	C1_11400C_A	GIN4	-0.255814	0.00183033	Autophosphorylated kinase; role in pseudohyphal-hyphal switch and cytokinesis; phosphorylates Cdc11p on S395; necessary for septin ring within germ tube but not for septin band at mother cell junction; physically associates with septins
orf19.8278	C1_11410C_A		0.126687	0.461654	Predicted ORF from original SGTC Assembly 19 annotation, removed from the reduced ORF set by the SGTC; subsequently reinstated in Assembly 21 based on comparative genome analysis
orf19.661	C1_11420W_A	KRR1	0.170356	0.202423	Putative nucleolar protein; repressed benomyl treatment or in an azole-resistant strain that overexpresses MDR1; F-12/CO2 early biofilm induced
orf19.660	C1_11430W_A		-0.183554	0.0663	Protein of unknown function; mRNA binds She3
orf19.658	C1_11440C_A	GIN1	-0.750696	0	Protein involved in regulation of DNA-damage-induced filamentous growth; putative component of DNA replication checkpoint; ortholog of S. cerevisiae Mrc1p, an S-phase checkpoint protein; Hap43p-induced gene
orf19.657	C1_11450C_A	SAM2	-0.0790323	0.310244	S-adenosylmethionine synthetase; localizes to surface of hyphae, not yeast cells; alkaline, Hog1-induced; farnesol-downregulated; F-12/CO2 early biofilm induced; Spider biofilm repressed
orf19.656	C1_11470C_A	DPP1	0.452007	1.94293e-05	Putative diacylglycerol pyrophosphate phosphatase of diacylglycerol production for phospholipid biosynthesis; downregulation correlates with clinical development of fluconazole resistance
orf19.655	C1_11480W_A	PHO84	-0.263245	0.167889	High-affinity phosphate transporter; transcript regulated by white-opaque switch; Hog1, ciclopirox olamine or alkaline induced; caspofungin, stress repressed; required for normal TORC1 function
orf19.1171	C1_11490C_A	BTA1	-0.48447	0.292945	Ortholog of C. dubliniensis CD36 : Cd36_10780, C. parapsilosis CDC317 : CPAR2_208080, C. auris B8441 : B9J08_003841 and Candida tenuis NRRL Y-1498 : CANTEDRAFT_120956
orf19.1170	C1_11500C_A	ARO7	-0.0296906	0.721612	Putative chorismate mutase; fungal-specific (no human or murine homolog); alkaline upregulated
orf19.1169	C1_11510C_A		0.108122	0.323585	Putative DnaJ-like molecular chaperone; Spider biofilm induced
orf19.1168	C1_11520C_A	ZCF3	0.0796705	0.381377	Zn(II)2Cys6 domain transcription factor; required for filamentous growth, resistance to rapamycin and flucytosine; possibly an essential gene, disruptants not obtained by UAU1 method; Hap43-repressed; Spider and flow model biofilm induced
orf19.1167	C1_11530C_A		-1.11922	0.00920998	Ortholog(s) have sulfonate dioxygenase activity and role in sulfur compound catabolic process
orf19.1166	C1_11540C_A	CTA3	-0.0926153	0.216134	Protein similar to S. cerevisiae Ede1p, which is involved in endocytosis; activates transcription in 1-hybrid assay in S. cerevisiae
orf19.1164	C1_11550W_A	GAR1	0.262564	0.017109	Putative H/ACA snoRNP pseudouridylase complex protein; mutation confers hypersensitivity to tubercidin (7-deazaadenosine); macrophage/pseudohyphal-induced; Spider biofilm repressed
orf19.1163	C1_11560C_A		0.301589	0.00499369	Has domain(s) with predicted GTP binding activity
orf19.1162.1	C1_11570W_A		-0.0311765	0.909929	Ortholog of S. cerevisiae : YJR112W-A, C. glabrata CBS138 : CAGL0C04829g, C. dubliniensis CD36 : Cd36_10860, C. parapsilosis CDC317 : CPAR2_203700 and C. auris B8441 : B9J08_001575
orf19.1162	C1_11580W_A		0.0703478	0.500117	Protein of unknown function; transcript upregulated by benomyl treatment
orf19.1161	C1_11590W_A	PLD1	-0.154801	0.0381219	Phospholipase D1; required for phosphatidic acid and for most diacylglycerol production; required for wild-type mouse virulence, but not rat oral virulence; mutant defect in hyphal growth on solid substrates; similar to S. cerevisiae Spo14p
orf19.1160	C1_11600W_A		0.313051	0.00117055	Ortholog(s) have COPII receptor activity and role in endoplasmic reticulum to Golgi vesicle-mediated transport, fungal-type cell wall organization, protein retention in Golgi apparatus
orf19.1159	C1_11610C_A		0.543495	6.43534e-09	Protein similar to A. nidulans CysA serine O-trans-acetylase; suggests that C. albicans uses an O-acetyl-serine (OAS) pathway of sulfur assimilation; F-12/CO2 early biofilm induced; Spider biofilm induced
orf19.1158	C1_11620W_A		0.409134	0.00587428	Ortholog of S. cerevisiae Yft2 required for normal ER membrane biosynthesis; Hap43-repressed gene
orf19.1156	C1_11630C_A	FUS1	-0.0579447	0.886697	Membrane protein required for mating; ortholog of S. cerevisiae Fus1; transcript induced by Cph1 in cells homozygous for the MTLa locus; alpha factor induced
orf19.1155	C1_11640C_A	DPP2	0.272581	0.00584324	Protein similar to S. cerevisiae pyrophosphate phosphatase Lpp1p; possible role in farnesol biosynthesis
orf19.1154	C1_11650W_A	EGD1	0.0392377	0.607628	Putative GAL4 DNA-binding enhancer protein; soluble protein in hyphae; biofilm induced; macrophage/pseudohyphal-induced; equal level of protein in exponential and stationary growth phase yeast cultures; Spider biofilm repressed
orf19.1153	C1_11660W_A	GAD1	-0.657084	1.7905e-07	Putative glutamate decarboxylase; alkaline, macrophage-downregulated gene; amphotericin B induced; induced by Mnl1 under weak acid stress; stationary phase enriched protein; rat catheter biofilm repressed
orf19.1152	C1_11670W_A		-0.798025	1.99486e-09	Protein of unknown function; induced in core stress response; Gcn2 and Gcn4 regulated; flow model biofilm induced; Spider biofilm induced
orf19.1150.1	C1_11680C_A		-0.0223338	0.914441	Ortholog of C. dubliniensis CD36 : Cd36_10990, C. parapsilosis CDC317 : CPAR2_804585, C. auris B8441 : B9J08_000968 and Candida tenuis NRRL Y-1498 : cten_CGOB_00256
orf19.1150	C1_11690W_A		-0.0906524	0.403215	GATA-like transcription factor; oral infection induced; mutant has reduced capacity to damage oral epithelial cells; regulated by Gcn2 and Gcn4; Spider biofilm induced
orf19.1149	C1_11700C_A	MRF1	-0.489568	0.000487097	Putative mitochondrial respiratory protein; induced by farnesol, benomyl, nitric oxide, core stress response; oxidative stress-induced via Cap1; stationary-phase enriched protein; Spider biofilm induced
orf19.1148	C1_11710C_A		-1.53237	0.148226	Ortholog of C. dubliniensis CD36 : Cd36_11020 and Candida albicans WO-1 : CAWG_00266
orf19.1146	C1_11720W_A		-1.02858	5.69453e-08	Ortholog of Candida albicans WO-1 : CAWG_00265
orf19.1144	C1_11730W_A		-0.237627	0.00168142	Protein with SEL-1 like protein domain; early-stage flow model biofilm induced
orf19.1143	C1_11740W_A		0.0899604	0.367885	Ortholog of Pichia stipitis Pignal : PICST_30878, Candida tropicalis NEW ASSEMBLY : CTRG1_01052, Spathaspora passalidarum NRRL Y-27907 : SPAPADRAFT_60017 and Candida guilliermondii ATCC 6260 : PGUG_05223
orf19.1142	C1_11750W_A	AVT4	0.0716732	0.516359	Putative vacuolar transporter of large neutral amino acids; induced by alpha pheromone in SpiderM medium
orf19.1140	C1_11760C_A		-0.191728	0.0225145	Protein of unknown function; Spider biofilm repressed
orf19.1139	C1_11770C_A		0.169447	0.0844576	Protein of unknown funtion; S. cerevisiae ortholog Svl3 plays a role in endocytosis and is localized to the bud neck; Spider biofilm induced
	C1_11780W_A	snR8a	-0.254315	0.383709	H/ACA box small nucleolar RNA (snoRNA)
orf19.1137	C1_11790W_A		0.0168344	0.862946	Thymidylate kinase of unknown role; forms a dimer; potential target for antifungal drugs
orf19.1136	C1_11800C_A		0.0104421	0.931613	Ortholog(s) have AP-2 adaptor complex, clathrin-coated vesicle localization
orf19.1135	C1_11810W_A	CAS1	-0.138363	0.158906	Putative transcription factor with Ku70/Ku80 beta-barrel DNA-binding motif; involved in telomerase regulation and telomere protection; mutation causes marginal increase in caspofungin sensitivity
	C1_11820W_A	tY(GUA)1	0.467788	0.811285	tRNA-Tyr, predicted by tRNAscan-SE; GUA anticodon
orf19.5282	C1_11850W_A		0.949959	0	Protein of unknown function; Hap43-repressed gene; mRNA binds to She3; repressed in hyphae; Efg1 and Efh1 regulated; 5'-UTR intron; induced by Mnl1 under weak acid stress; rat catheter biofilm induced
orf19.5281	C1_11860W_A		0.0793273	0.27437	Predicted essential RNA-binding G protein; ortholog an effector of mating response pathway in S. cerevisiae; mainly associated with nuclear envelope and ER; flow model and Spider biofilm repressed
orf19.5280	C1_11870W_A	MUP1	0.0228443	0.804366	High affinity methionine permease; required for morphogenesis; alkaline upregulated by Rim101; Spider biofilm induced
orf19.5279	C1_11880W_A		0.0374539	0.621707	Ortholog(s) have structural constituent of ribosome activity and role in cellular respiration, regulation of mitochondrial DNA metabolic process, response to oxidative stress
orf19.5278	C1_11890W_A		0.00649894	0.964649	Protein of unknown function; Spider biofilm induced
orf19.5277	C1_11900C_A		-0.0392979	0.754634	Ortholog(s) have role in DNA recombination, nuclear-transcribed mRNA catabolic process, 3'-5' exonucleolytic nonsense-mediated decay, protein ubiquitination and cytoplasm, nucleolus, nucleus, polysome localization
orf19.5276	C1_11910W_A		-0.0862719	0.445909	Putative nuclear pore-associated protein; Hap43p-induced gene; induced upon low-level peroxide stress; possibly an essential gene, disruptants not obtained by UAU1 method
orf19.5275	C1_11920W_A		-0.0259345	0.76567	Ortholog(s) have ATPase activator activity, protein-macromolecule adaptor activity and role in late endosome to vacuole transport, late endosome to vacuole transport via multivesicular body sorting pathway
orf19.5274	C1_11930W_A		-0.134234	0.12641	Ortholog of S. cerevisiae : SKG3, C. dubliniensis CD36 : Cd36_11180, C. parapsilosis CDC317 : CPAR2_206250, C. auris B8441 : B9J08_005263 and Debaryomyces hansenii CBS767 : DEHA2E13794g
orf19.5271	C1_11940C_A		-0.275545	0.0494079	Protein of unknown function; Hap43-induced gene
orf19.5270	C1_11950W_A		-0.548342	0.00244433	Protein of unknown function; rat catheter biofilm induced
orf19.5269.1	C1_11960C_A		0.0418834	0.656423	Ortholog of S. cerevisiae : YPR170W-B, C. glabrata CBS138 : CAGL0I06457g, C. dubliniensis CD36 : Cd36_72650, C. parapsilosis CDC317 : CPAR2_805190 and Candida tenuis NRRL Y-1498 : CANTEDRAFT_99722
orf19.5269	C1_11970C_A		-0.0720473	0.465813	Ortholog of C. dubliniensis CD36 : Cd36_11210, C. parapsilosis CDC317 : CPAR2_805180, C. auris B8441 : B9J08_002727 and Candida tenuis NRRL Y-1498 : CANTEDRAFT_116279
orf19.5268	C1_11980W_A	MED10	-0.0804327	0.471632	RNA polymerase II mediator complex subunit; possibly an essential gene, disruptants not obtained by UAU1 method
orf19.5267	C1_11990W_A		-0.40251	0.000152689	Putative cell wall adhesin-like protein; repressed in core caspofungin response and by alpha pheromone in SpiderM medium; transcript reduced in ace2 mutant; flow model, rat catheter and Spider biofilm repressed
orf19.5266	C1_12000C_A		-0.479092	0.23493	Planktonic growth-induced gene
orf19.5265	C1_12010C_A	KIP4	-0.147182	0.153837	S. cerevisiae Smy1 ortholog; Tn mutation affects filamentous growth; filament induced; has Mob2-dependent hyphal regulation; regulated by Nrg1, Tup1; oralpharyngeal candidasis induced; Spider biofilm induced; flow model biofilm repressed
orf19.5263	C1_12030W_A	SER33	-0.0448996	0.609218	Predicted enzyme of amino acid biosynthesis; Gcn4p-regulated; upregulated in biofilm; protein present in exponential and stationary growth phase yeast cultures; S. cerevisiae ortholog is Gcn4p regulated
orf19.5262	C1_12040W_A		-0.322345	0.814398	Ortholog of C. dubliniensis CD36 : Cd36_11270 and Candida albicans WO-1 : CAWG_00238
orf19.5260	C1_12050W_A	RPN2	-0.183346	0.0140268	Putative 26S proteasome subunit; transcript regulated by Mig1; caspofungin repressed; regulated by Gcn2 and Gcn4; gene used for strain identification by multilocus sequence typing
orf19.5259	C1_12060C_A		0.472419	0.000284209	Ortholog of C. dubliniensis CD36 : Cd36_11290, C. parapsilosis CDC317 : CPAR2_805090, C. auris B8441 : B9J08_005277, Pichia stipitis Pignal : PICST_28850 and Candida guilliermondii ATCC 6260 : PGUG_02709
orf19.5258	C1_12070C_A		0.0469006	0.649555	Protein of unknown function; induced by nitric oxide
orf19.5257	C1_12080W_A	LCB4	0.00922672	0.917694	Putative sphingosine kinase; Tac1p-regulated expression; rat catheter biofilm induced
orf19.5256	C1_12090C_A		0.0751171	0.913544	Protein of unknown function; Hap43-repressed gene; induced by alpha pheromone in SpiderM medium
orf19.5255	C1_12100C_A	PXA2	0.0568603	0.53362	Putative peroxisomal, half-size adrenoleukodystrophy protein (ALD or ALDp) subfamily ABC transporter; Gcn4p-regulated
orf19.5254	C1_12110C_A		0.295721	0.0254056	Protein of unknown function; repressed by nitric oxide
orf19.5253	C1_12120W_A		0.164254	0.110273	Has domain(s) with predicted ATP binding, protein kinase activity, protein tyrosine kinase activity and role in protein phosphorylation
orf19.5251	C1_12130C_A	ZCF30	0.102838	0.340332	Predicted Zn(II)2Cys6 transcription factor; mutants are viable; repressed by fluphenazine; Spider biofilm induced
orf19.5250	C1_12140W_A		-0.125452	0.394163	Ortholog of C. dubliniensis CD36 : Cd36_11370, C. parapsilosis CDC317 : CPAR2_207480, C. auris B8441 : B9J08_001721 and Candida tenuis NRRL Y-1498 : CANTEDRAFT_120384
orf19.5249	C1_12150C_A		0.278451	0.0742838	Ortholog(s) have role in autophagosome assembly, macroautophagy and Atg1/ULK1 kinase complex, phagophore assembly site localization
orf19.5248	C1_12160W_A	MSO1	0.120296	0.223859	Putative secretory protein involved in S. cerevisiae sporulation; repressed during pseudohyphal growth in the presence of lysed macrophages; Hap43-repressed; Spider biofilm induced
orf19.5247	C1_12170C_A		0.129125	0.233636	Has domain(s) with predicted protein tyrosine phosphatase activity
orf19.5246	C1_12180C_A		-0.0633763	0.444855	Protein of unknown function; Hap43-repressed gene
orf19.5245	C1_12190W_A	BUL4	0.0133767	0.926877	Protein with a predicted BUL1 N-terminal and C-terminal domains; Bul1 binds the ubiquitin ligase Rsp5 in S. cerevisiae; Hap43-repressed gene; rat catheter biofilm induced
orf19.5244	C1_12200W_A	MCD4	0.0719694	0.59114	Mannose-ethanolamine phosphotransferase, essential gene involved in GPI anchor biosynthesis
orf19.5243	C1_12210W_A	TRP3	-0.0261925	0.767179	Putative bifunctional enzyme with predicted indole-3-glycerol-phosphate synthase and anthranilate synthase activities; regulated by Gcn2p and Gcn4p
orf19.5242	C1_12220W_A	CDC6	-0.667302	0	Putative ATP-binding protein with a predicted role in DNA replication; member of conserved Mcm1p regulon; periodic mRNA expression, peak at cell-cycle M/G1 phase
orf19.5241	C1_12230W_A	SNT1	-0.285319	0.00108666	Ortholog of S. cerevisiae Snt1; an NAD-independent histone deacetylase; heterozygous transposon mutation affects filamentous growth; null mutants are viable
orf19.5239	C1_12240C_A		-0.234877	0.00951753	Predicted alanine-tRNA ligase; oxidative stress-induced via Cap1
orf19.5238	C1_12250C_A		-0.0435061	0.579127	Ortholog of C. dubliniensis CD36 : Cd36_11490, C. parapsilosis CDC317 : CPAR2_701040, C. auris B8441 : B9J08_003931 and Candida tenuis NRRL Y-1498 : CANTEDRAFT_104365
orf19.5237	C1_12260W_A	VPH2	-0.148841	0.322661	Protein required for for proper vacuolar ATPase assembly and vacuolar functions
orf19.5236	C1_12270W_A	SRT1	0.231803	0.0521089	Ortholog(s) have dehydrodolichyl diphosphate synthase activity, prenyltransferase activity, role in dolichol biosynthetic process, protein glycosylation and dehydrodolichyl diphosphate synthase complex, lipid droplet localization
orf19.5235	C1_12280C_A		0.0498149	0.63026	Putative mitochondrial ribosomal protein of the large subunit; Hap43-induced; mutants are viable; protein level decreases in stationary phase
orf19.5234	C1_12290C_A	RBD1	0.342547	1.83315e-05	Rhomboid-like protein; similar to putative intramembrane serine proteases; role in filamentous growth; Gcn4-regulated; caspofungin repressed; Spider biofilm induced
orf19.5232	C1_12310C_A	CSI2	0.106468	0.305798	Putative 66S pre-ribosomal particle component; Hap43-induced; essential for growth; transposon mutation affects filamentous growth; Spider biofilm induced
orf19.5231.2	C1_12320C_A	ATP19	0.01426	0.851184	Subunit k of the mitochondrial F1F0 ATP synthase; a large enzyme complex required for ATP synthesis; Spider biofilm repressed
orf19.5231	C1_12330W_A		-0.95154	0.398671	Protein of unknown function; flow model biofilm induced
orf19.5230	C1_12340C_A	MRPS9	0.101684	0.189798	Mitochondrial ribosomal protein S9; has N-terminal mitochondrial targeting signal and an S9 consensus motif; overexpression in S. cerevisiae causes respiratory defect that is reversible upon cessation of C. albicans gene expression
orf19.5229	C1_12350W_A		-0.11366	0.18231	Ortholog(s) have 3'-5'-exoribonuclease activity, endoribonuclease activity, exoribonuclease activity, ribonuclease activity, tRNA binding activity
orf19.5228	C1_12360C_A	RIB3	-0.142507	0.114818	3,4-Dihydroxy-2-butanone 4-phosphate synthase; homodimeric enzyme of riboflavin biosynthesis; converts ribulose 5-phosphate to L-3,4-dihydroxy-2-butanone 4-phosphate; transcription regulated on yeast-hyphal switch, macrophage interaction
orf19.5227	C1_12370W_A		0.172332	0.130882	Chaperone component; involved in assembly of alpha subunits into the 20S proteasome; flow model biofilm induced
orf19.5226	C1_12380C_A	WRS1	0.0220644	0.806343	Putative tRNA-Trp synthetase; genes encoding ribosomal subunits, translation factors, tRNA synthetases are downregulated upon phagocytosis by murine macrophages
orf19.5225.2	C1_12390C_A	RPL27A	0.171084	0.0321379	Ribosomal protein L27; Spider biofilm repressed
orf19.5225	C1_12400C_A		0.122037	0.279273	Ortholog of Candida albicans WO-1 : CAWG_00201
orf19.5224	C1_12410C_A	PKH2	-0.33044	0.000423082	Putative serine/threonine protein kinase; predicted role in sphingolipid-mediated signaling pathway that controls endocytosis; mRNA binds She3 and is localized to hyphal tips
orf19.5221	C1_12430W_A		-0.0839621	0.345187	Ortholog(s) have phosphatidylinositol-4,5-bisphosphate binding, signaling adaptor activity
orf19.5220	C1_12440W_A		0.0450125	0.758293	Putative RNA exonuclease; induced in a ssr1 null mutant
orf19.5219	C1_12450C_A	IRA2	-0.149754	0.127683	GTPase-activating protein; negatively regulates RAS by converting it from the GTP- to the GDP-bound inactive form; Spider biofilm induced; flow model biofilm repressed
orf19.69	C1_12470W_A		-0.77804	0.0153495	Protein of unknown function; induced by Mnl1 under weak acid stress
orf19.68.2	C1_12480W_A		-0.23211	0.143604	Ortholog of C. dubliniensis CD36 : Cd36_11670, C. parapsilosis CDC317 : CPAR2_201750, C. auris B8441 : B9J08_003474 and Candida tenuis NRRL Y-1498 : CANTEDRAFT_115679
orf19.3767	C1_12490W_A	PEP1	-0.378407	6.4197e-05	Type I transmembrane sorting receptor for multiple vacuolar hydrolases; cycles between late-Golgi and prevacuolar endosome-like compartments; rat catheter biofilm repressed
orf19.3765	C1_12510W_A	RAX2	-0.0401261	0.682873	Plasma membrane protein involved in establishment of bud sites and linear direction of hyphal growth; filament induced, repressed by Rim101, Tup1; Hap43-induced; Spider biofilm induced
orf19.3764	C1_12520W_A	GSG1	-0.409766	2.4796e-05	Putative subunit of the TRAPP complex; involved in targeting of ER-to-Golgi transport vesicles; flow model biofilm induced
orf19.3763	C1_12530C_A		-0.05582	0.605938	Ortholog of C. dubliniensis CD36 : Cd36_11710, C. auris B8441 : B9J08_003469, Candida tenuis NRRL Y-1498 : CANTEDRAFT_112512 and Debaryomyces hansenii CBS767 : DEHA2E16808g
orf19.3762	C1_12540W_A		-0.266179	0.0127489	Ortholog of C. dubliniensis CD36 : Cd36_11720, C. parapsilosis CDC317 : CPAR2_201890, C. auris B8441 : B9J08_003468 and Candida tenuis NRRL Y-1498 : CANTEDRAFT_91948
orf19.3761	C1_12550C_A	CDC54	-0.395328	1.16891e-06	Putative pre-replication complex helicase subunit; transcript regulated by Nrg1 and Mig1; periodic mRNA expression, peak at cell-cycle M/G1 phase; Hap43-induced
orf19.3760	C1_12560C_A	DLH1	-0.215121	0.835675	Functional homolog of S. cerevisiae Dmc1; a meiosis-specific protein required for repair of double-strand breaks and pairing between homologous chromosomes
orf19.3759	C1_12570C_A		-0.103801	0.32107	Putative elongator complex subunit; for modification of wobble nucleosides in tRNA; Spider biofilm induced
orf19.3758	C1_12580W_A		-0.0424488	0.621473	Has domain(s) with predicted membrane localization
orf19.3757	C1_12590W_A	ATP20	-0.0940242	0.305573	Putative mitochondrial ATP synthase; shows colony morphology-related gene regulation by Ssn6p; flucytosine induced; caspofungin repressed; macrophage/pseudohyphal-induced
orf19.3756	C1_12600C_A	CHR1	-0.0271347	0.804937	Predicted DEAD-box ATP-dependent RNA helicase; functional homolog of S. cerevisiae Rok1; Hap43-induced; Spider biofilm induced
orf19.3755	C1_12610W_A		-0.120255	0.134189	Ortholog(s) have structural constituent of ribosome activity and mitochondrial large ribosomal subunit localization
orf19.6362	C1_12620W_A	SPA2	-0.426189	6.40713e-06	Protein involved in cell polarity, Spitzenkorper formation; required for mouse virulence; localizes to hyphal tip; cell-cycle regulated localization in yeast-form cells; functional domains conserved with S. cerevisiae ; Hap43p-induced gene
orf19.6360	C1_12630C_A		-0.384106	0.00468688	Protein involved in pre-mRNA splicing; Spider biofilm induced
orf19.6359	C1_12640W_A		-0.115565	0.360855	Ortholog(s) have role in mitochondrial respiratory chain complex assembly, proteolysis and mitochondrial inner membrane, mitochondrial inner membrane peptidase complex localization
orf19.6358	C1_12650C_A		-0.144433	0.181792	Ortholog(s) have ubiquitin conjugating enzyme activity, ubiquitin-protein transferase activity and role in free ubiquitin chain polymerization, postreplication repair, protein K63-linked ubiquitination, protein polyubiquitination
orf19.6357	C1_12660W_A		-0.461088	6.4803e-06	Ortholog(s) have protein-containing complex binding activity
orf19.6356	C1_12670C_A		-0.429679	8.5571e-05	Ortholog(s) have role in mRNA splicing, via spliceosome and U4/U6 snRNP, U4/U6 x U5 tri-snRNP complex localization
orf19.6355	C1_12680W_A		0.00458575	0.959156	Ortholog(s) have unfolded protein binding activity, role in ribosome biogenesis and nucleolus localization
orf19.6354	C1_12690C_A		-0.0808259	0.549244	Ortholog of C. dubliniensis CD36 : Cd36_11870, C. parapsilosis CDC317 : CPAR2_201650, C. auris B8441 : B9J08_002515 and Candida tenuis NRRL Y-1498 : cten_CGOB_00224
orf19.6353	C1_12700W_A		0.550171	2.95754e-05	Ortholog of Candida albicans WO-1 : CAWG_00172
orf19.6351	C1_12710C_A		-0.175999	0.0437905	Ortholog of C. dubliniensis CD36 : Cd36_11880, C. auris B8441 : B9J08_002514, Candida tenuis NRRL Y-1498 : cten_CGOB_00231 and Debaryomyces hansenii CBS767 : DEHA2D04928g
orf19.6350	C1_12720C_A		0.134833	0.723269	Ortholog of C. dubliniensis CD36 : Cd36_11890 and Candida albicans WO-1 : CAWG_00170
orf19.6349	C1_12730W_A	RVS162	-0.487921	5.61127e-05	Protein containing a BAR domain, which is found in proteins involved in membrane curvature; null mutant does not display the endocytic, hyphal growth, virulence, or cell wall defects exhibited by mutants in related genes RVS161 and RVS167
orf19.6348	C1_12740W_A		-0.062182	0.485095	Predicted cysteine proteinase domain; mutants are viable
orf19.6347	C1_12750C_A		-0.22858	0.0367199	Pre-mRNA splicing factor; important for catalytic step II of pre-mRNA splicing; possible role in cell cycle progression; Spider biofilm induced
orf19.6346	C1_12760W_A		-0.0670545	0.46402	Putative nuclear export protein; Hap43p-induced gene; decreased transcription is observed in an azole-resistant strain that overexpresses MDR1
orf19.6345	C1_12770W_A	RPG1A	-0.128432	0.134766	Putative translation initiation factor; mutation confers hypersensitivity to roridin A and verrucarin A; repressed upon phagocytosis by murine macrophage; Spider biofilm repressed
orf19.6344	C1_12780W_A	RBK1	0.174913	0.0239723	Has domain(s) with predicted ribokinase activity and role in D-ribose metabolic process
orf19.6343	C1_12790C_A	FEN1	0.218785	0.0145174	Putative fatty acid elongase; predicted role in sphingolipid biosynthesis; possibly an essential gene, disruptants not obtained by UAU1 method; Spider and flow model biofilm induced
orf19.6342	C1_12800W_A		-0.699592	0.0168664	Ortholog of C. dubliniensis CD36 : Cd36_11980, C. parapsilosis CDC317 : CPAR2_201330, C. auris B8441 : B9J08_003701 and Candida tenuis NRRL Y-1498 : CANTEDRAFT_114815
orf19.6341	C1_12810W_A	RIB7	0.237108	0.010767	Ortholog(s) have 5-amino-6-(5-phosphoribosylamino)uracil reductase activity and role in riboflavin biosynthetic process
orf19.6340	C1_12820C_A		0.00646736	0.94019	Ortholog(s) have DNA-directed 5'-3' RNA polymerase activity, RNA polymerase I activity, RNA polymerase II activity, RNA polymerase III activity, RNA-directed 5'-3' RNA polymerase activity
orf19.4913	C1_12830C_A		-0.523728	2.85973e-06	Ortholog(s) have ubiquitin binding activity
orf19.4914	C1_12840W_A		0.163422	0.216462	Ortholog(s) have role in cellular response to DNA damage stimulus and FANCM-MHF complex localization
orf19.4914.1	C1_12850W_A	BLP1	0.301038	0.0548514	Protein of unknown function, serum-induced
orf19.4916	C1_12860C_A		-0.140271	0.310749	Protein of unknown function; induced by alpha pheromone in SpiderM medium
orf19.4917	C1_12870C_A		-0.468368	0.0244452	Ortholog of Candida albicans WO-1 : CAWG_00155
orf19.4918	C1_12880C_A		-0.494186	1.93784e-05	Has domain(s) with predicted DNA binding, nucleic acid binding activity
orf19.4921	C1_12900W_A		-0.163157	0.178314	Ortholog of C. dubliniensis CD36 : Cd36_12030 and Candida albicans WO-1 : CAWG_00152
orf19.4921.1	C1_12910W_A		-0.583201	1.54586e-08	Protein of unknown function; Spider biofilm repressed
orf19.4922	C1_12920C_A		-0.0209888	0.834712	Ortholog(s) have Golgi apparatus localization
orf19.4923	C1_12930C_A		0.154552	0.482695	Predicted membrane transporter; sugar porter (SP) family member, major facilitator superfamily; caspofungin induced; Spider biofilm induced
orf19.4923.1	C1_12940C_A		0.970358	0.126684	Ortholog of C. parapsilosis CDC317 : CPAR2_801655, Candida tropicalis NEW ASSEMBLY : CTRG1_CGOB_00101, Candida tropicalis MYA-3404 : CTRG_06172 and Candida albicans WO-1 : CAWG_02233
orf19.4924	C1_12950W_A		-0.200986	0.0580456	Protein of unknown function; repressed in ssr1 mutant; Spider biofilm induced
orf19.4927	C1_12960C_A	BNI1	-0.131845	0.124953	Formin; role in cytoskeletal organization, cell polarity; role in systemic virulence in mouse; cell-cycle regulated localization to site of polarized growth, bud neck; localizes to Spitzenkorper of hyphae, minor localization at septum
orf19.4928	C1_12970C_A	SEC2	-0.350973	4.19552e-05	Guanyl-nucleotide exchange factor for the small G-protein Sec4; delivery of post-Golgi secretory vesicles to sites of polarized growth; phosphorylation by Cdc28 needed for normal hyphal growth; Hap43-repressed; flow model biofilm induced
	C1_12980W_A	snR41b	0.544504	0.192732	C/D box small nucleolar RNA (snoRNA)
	C1_12990W_A	snR41	0.240352	0.150244	C/D box small nucleolar RNA (snoRNA)
	C1_13000W_A	snR70	-0.188277	0.29951	C/D box small nucleolar RNA (snoRNA)
orf19.4929	C1_13010W_A		-0.147183	0.117705	Ortholog(s) have mRNA binding, translation regulator activity and role in mitochondrial cytochrome c oxidase assembly, positive regulation of mitochondrial translational initiation
orf19.4930	C1_13020C_A	SPC3	0.422803	3.04814e-06	Essential protein; similar to S. cerevisiae Spc3p, a component of the signal peptidase complex required for signal peptidase activity; predicted integral ER membrane protein; complements spc3 and suppresses sec61 S. cerevisiae mutants
orf19.4931	C1_13030C_A		-0.107633	0.142491	Putative tRNA-Cys synthetase; induced by alpha pheromone in SpiderM medium; ribosomal subunits, translation factors, tRNA synthetases are downregulated upon phagocytosis by murine macrophage
	C1_13040C_A	snR87	-0.246282	0.493886	C/D box small nucleolar RNA (snoRNA)
orf19.4931.1	C1_13050W_A	RPL14	0.0203674	0.80097	Ribosomal protein L14; promoter bound directly by Tbf1p; Hap43p-induced gene
orf19.4932	C1_13060C_A		0.0535988	0.546325	Ortholog(s) have role in mitochondrial translation and mitochondrion localization
orf19.4933	C1_13070C_A	FAD3	0.860162	0	Omega-3 fatty acid desaturase; production of alpha-linolenic acid, a major component of membranes; caspofungin induced; Plc1-regulated; colony morphology-related gene regulation by Ssn6; Spider biofilm induced, flow model biofilm repressed
orf19.4934	C1_13080W_A	OP4	-0.0194753	0.991916	Ala- Leu- and Ser-rich protein; secreted; N-terminal hydrophobic region; possible glycosylation; opaque-specific transcript; repressed by alpha pheromone in opaque MTLa homozygotes; fluconazole-induced; Spider biofilm induced
orf19.4936.1	C1_13100W_A		0.585119	0.322517	Putative adhesin-like protein; Spider biofilm induced
orf19.4937	C1_13110C_A	CHS3	0.559645	0	Major chitin synthase of yeast and hyphae; synthesizes short-chitin fibrils; Chs4-activated; transcript induced at yeast-hyphal transition; Chs1 and Chs2, but not Chs3, are inhibited by the protoberberine HWY-289; Spider biofilm induced
orf19.4939	C1_13120C_A	MON2	-0.149	0.1367	Peripheral membrane protein; role in endocytosis and vacuole integrity; flow model and rat catheter biofilm repressed
orf19.4940	C1_13130C_A		0.15608	0.103714	Putative histidine permease; fungal-specific (no human or murine homolog); Hap43p-induced gene
orf19.4941	C1_13140C_A	TYE7	0.216407	0.0119348	bHLH transcription factor; control of glycolysis; required for biofilm formation; hyphally regulated by Cph1, Cyr1; flucytosine, Hog1 induced; amphotericin B, caspofungin repressed; induced in flow model biofilm and planktonic cultures
orf19.4943	C1_13160W_A	PSA2	0.607626	0.00092844	Mannose-1-phosphate guanyltransferase; Hap43, macrophage-repressed; stationary phase enriched protein; Spider biofilm induced; rat catheter biofilm repressed
orf19.4945	C1_13170C_A	MSH6	-0.216745	0.00476376	Protein similar to S. cerevisiae Msh6p, which is involved in mismatch repair; repressed under Cdc5p depletion; Hap43p-induced gene
orf19.4946	C1_13180W_A		-0.165328	0.800591	Ortholog of C. dubliniensis CD36 : Cd36_12240, C. parapsilosis CDC317 : CPAR2_801750, C. auris B8441 : B9J08_002031, Candida tenuis NRRL Y-1498 : CANTEDRAFT_135403 and Pichia stipitis Pignal : PICST_29111
orf19.4947	C1_13190W_A		0.0369999	0.695763	Mitochondrial membrane protein of unknown function; Spider biofilm induced
orf19.4948	C1_13200C_A	REX3	-0.201841	0.0923225	Ortholog(s) have 3'-5'-exoribonuclease activity
orf19.4950	C1_13220C_A	AKR1	0.708039	0	Ankyrin-repeat protein; induced by fluphenazine
orf19.4951	C1_13240W_A		0.00847467	0.935267	Protein of unknown function; Spider biofilm induced
orf19.4952	C1_13250W_A		-0.198796	0.039019	Protein of unknown function; flow model biofilm induced; Spider biofilm induced
orf19.4952.1	C1_13260W_A		-0.139841	0.191	Ortholog(s) have FK506 binding, peptidyl-prolyl cis-trans isomerase activity and membrane localization
orf19.4953	C1_13270W_A		0.0439261	0.620132	Putative ATPase; predicted role in ER-associated protein catabolism; induced during chlamydospore formation in both C. albicans and C. dubliniensis; rat catheter biofilm repressed
orf19.4954	C1_13280C_A		-0.0707615	0.434875	Ortholog(s) have role in vacuolar acidification and integral component of membrane localization
orf19.4955	C1_13290W_A		-0.61432	0.278371	Ortholog(s) have role in ascospore wall assembly and ascospore wall, prospore membrane localization
orf19.4956	C1_13300C_A	RPN1	-0.207943	0.0172758	Putative 19S regulatory particle of the 26S proteasome; regulated by Gcn2p and Gcn4p
orf19.4958	C1_13310W_A	ECM25	-0.0836599	0.440466	Non-essential protein involved in cell morphogenesis
orf19.4959	C1_13320C_A		-0.517628	5.68348e-10	Protein of unknown function; Spider biofilm repressed
orf19.4960	C1_13330C_A		-0.0410857	0.697322	Ortholog(s) have spermine synthase activity and role in pantothenate biosynthetic process, spermine biosynthetic process
orf19.4961	C1_13350W_A	STP2	0.0155352	0.845131	Amino-acid-regulated transcription factor; activates transcription of amino acid permease genes; activated by amino-acid-induced proteolytic processing (Ssy1, Csh3 dependent); required for alkalinization of medium; Spider biofilm induced
orf19.4962	C1_13360C_A	RMP1	-0.356126	0.0538739	Ortholog of Rmp1; subunit of RNase MRP subunit that processes pre-rRNA and has a role in cell cycle-regulated degradation of daughter cell-specific mRNAs; rat catheter and Spider biofilm induced
orf19.4963	C1_13370W_A		-0.10031	0.262555	Ortholog(s) have protein carrier activity, unfolded protein binding activity, role in ribosomal large subunit biogenesis and cytoplasm, nucleus localization
orf19.4964	C1_13380W_A		-0.00412797	0.976238	Ortholog(s) have role in mRNA splicing, via spliceosome and RES complex, nucleus localization
orf19.4965	C1_13390W_A		-0.22548	0.153038	Protein of unknown function; rat catheter biofilm induced
orf19.4966	C1_13400C_A	AGC1	-0.33117	1.27038e-05	Putative mitochondrial carrier protein; transcript is alkaline upregulated rat catheter biofilm induced
orf19.4967	C1_13410W_A	COX19	0.104278	0.275421	Putative cytochrome c oxidase assembly protein; Plc1-regulated; rat catheter biofilm induced
orf19.4969	C1_13420C_A	KEM1	-0.326551	1.41776e-05	5'->3' exoribonuclease of cytoplasmic stress granules; role in filamentous growth; complements slow growth/mating of S. cerevisiae kem1 mutant; required for SD or Spider medium biofilm formation
orf19.4970	C1_13430C_A		-0.0528003	0.882235	Protein of unknown function; Spider biofilm induced
orf19.4972	C1_13440C_A	OFI1	0.0929194	0.955141	Putative transcription factor with zinc finger DNA-binding motif, involved in regulation of white-opaque switching and filamentous growth
orf19.4975	C1_13450W_A	HYR1	-0.0810735	0.686346	GPI-anchored hyphal cell wall protein; macrophage-induced; repressed by neutrophils; resistance to killing by neutrophils, azoles; regulated by Rfg1, Efg1, Nrg1, Tup1, Cyr1, Bcr1, Hap43; Spider and flow model biofilm induced
orf19.4979	C1_13470W_A	KNS1	0.505093	0.0169884	Protein kinase involved in negative regulation of PolIII transcription; effector kinase of the TOR signaling pathway, phosphorylates Rpc53p to regulate ribosome and tRNA biosynthesis; Spider and flow model biofilm induced
orf19.4980	C1_13480W_A	HSP70	-2.16538	0	Putative hsp70 chaperone; role in entry into host cells; heat-shock, amphotericin B, cadmium, ketoconazole-induced; surface localized in yeast and hyphae; antigenic in host; farnesol-downregulated in biofilm; Spider biofilm induced
orf19.4981	C1_13490C_A		0.311114	0.00120352	Ortholog(s) have role in cellular calcium ion homeostasis, regulation of G0 to G1 transition
	C1_13500C_A	snR3a	-0.163485	0.680638	H/ACA box small nucleolar RNA (snoRNA)
orf19.4982	C1_13510C_A	TGL99	-0.0382009	0.707423	Has domain(s) with predicted role in lipid metabolic process
orf19.4983	C1_13520C_A	MCU1	-0.0694819	0.470069	Mitochondrial protein involved in utilization of carbon sources, filamentous growth and virulence
orf19.4984	C1_13530W_A		-0.124678	0.22618	Pseudogene; has lysine motifs associated with chitin binding
orf19.4985	C1_13540W_A	GUP1	-0.0547486	0.54105	Putative O-acyltransferase with a role in glycerol uptake; functionally complements growth of S. cerevisiae gup1 mutant under salt stress; required for normal ergosterol distribution, hyphal growth, biofilm formation
orf19.4987	C1_13550C_A	NUP49	-0.206322	0.0178634	Nuclear pore protein
orf19.4988	C1_13560W_A		0.00634015	0.955977	S. cerevisiae ortholog Sae2 is an endonuclease that processes hairpin DNA structures with the MRX complex, involved in meiotic and mitotic double-strand break repair; upregulated in a cyr1 null mutant
orf19.4991	C1_13570W_A	MPT5	0.402817	5.75445e-05	Putative RNA-binding protein; Hap43p-repressed gene; protein induced during the mating process
orf19.4993	C1_13580W_A	SEC18	0.0228075	0.793296	Functional homolog of S. cerevisiae Sec18p, which acts in protein transport; conserved ATP binding site; not glycosylated
orf19.4995	C1_13590W_A		0.0114268	0.969843	Ortholog of C. dubliniensis CD36 : Cd36_12580
orf19.4996	C1_13600W_A		0.157629	0.589528	Ortholog of S. cerevisiae : YBL029W, C. glabrata CBS138 : CAGL0F04125g, C. parapsilosis CDC317 : CPAR2_201430, C. auris B8441 : B9J08_000642 and Candida tenuis NRRL Y-1498 : CANTEDRAFT_136724
orf19.4997	C1_13610C_A	KIS2	-0.109458	0.222789	Scaffold protein of Snf1p complex; similar to S. cerevisiae Gal83p and Sip2p; interacts with Snf4p; interaction with Snf1p complex is regulated by carbon source, decreased on ethanol; N-terminal myristoylation; Hog1p-downregulated
orf19.4998	C1_13620W_A	ROB1	-0.780351	0	Zn(II)2Cys6 transcription factor; required for Spider model biofilm formation; mutant displays abnormal colony morphology and invasive growth; caspofungin repressed; flow model biofilm induced; rat catheter biofilm repressed
orf19.5000	C1_13630W_A	CYB2	-1.02429	0	Putative cytochrome b2 precursor; induced in high iron; alkaline repressed; colony morphology-related gene regulation by Ssn6; Hap43-repressed; pider biofilm induced
orf19.5001	C1_13640W_A	CUP2	-0.170695	0.102487	Putative copper-binding transcription factor; required for normal resistance to copper; activates transcription of metallothionein genes; Hap43-repressed; Spider biofilm induced
orf19.5003	C1_13650C_A		-0.317235	0.0038646	Ortholog(s) have GTPase regulator activity and cytoplasm, nucleus localization
orf19.5004	C1_13660W_A	RAD54	-0.344845	0.000222269	Putative DNA-dependent ATPase involved in DNA repair; induced under hydroxyurea treatment; plays an essential role during mitotic growth; mutants display aberrant cell and nuclear morphology
orf19.5005	C1_13670W_A	OSM2	-1.26595	0	Putative mitochondrial fumarate reductase; regulated by Ssn6p, Gcn2p, and Gcn4p; Hog1p-downregulated; stationary phase enriched protein; Hap43p-repressed gene
orf19.5006	C1_13680C_A	GCV3	0.0280182	0.727033	Glycine decarboxylase, subunit H; protein level decrease in stationary phase cultures
orf19.5006.1	C1_13690C_A		0.254402	0.0138513	Ortholog(s) have SNAP receptor activity and role in Golgi to plasma membrane transport, ascospore-type prospore membrane formation, endocytosis, exocytosis, vesicle fusion, vesicle-mediated transport
orf19.5007	C1_13700W_A	ACT1	0.115583	0.11746	Actin; gene has intron; transcript regulated by growth phase, starvation; at polarized growth site in budding and hyphal cells; required for wild-type Cdc42 localization; unprocessed N terminus; Hap43-induced; Spider biofilm repressed
orf19.5008.1	C1_13710C_A	DAD1	-0.122386	0.443856	Subunit of the Dam1 (DASH) complex, which acts in chromosome segregation by coupling kinetochores to spindle microtubules
orf19.5009	C1_13720W_A		-0.111608	0.192268	Ortholog of S. cerevisiae : KEL3, C. glabrata CBS138 : CAGL0A01067g, C. dubliniensis CD36 : Cd36_12710, C. parapsilosis CDC317 : CPAR2_201590 and C. auris B8441 : B9J08_002506
orf19.5010	C1_13730C_A	DIM1	0.237967	0.0768	Putative 18S rRNA dimethylase; predicted role in rRNA modification and processing; Hap43-induced; likely to be essential for growth based on insertional mutagenesis strategy; F-12/CO2 early biofilm induced
orf19.5011	C1_13740W_A	KAR9	0.256546	0.00823092	Ortholog of S. cerevisiae Kar9; role in mitotic spindle positioning; nonessential; localizes to bud tip, bud neck, hyphal tip; wild-type localization requires actin and microtubule cytoskeleton; induced by alpha factor
orf19.5012	C1_13750C_A		-0.10823	0.561212	Ortholog of C. dubliniensis CD36 : Cd36_12740, C. parapsilosis CDC317 : CPAR2_201620, C. auris B8441 : B9J08_002511 and Candida tenuis NRRL Y-1498 : CANTEDRAFT_107586
orf19.5013	C1_13760W_A	AGM1	-0.0141162	0.870021	Phosphoacetylglucosamine mutase (N-acetylglucosamine-phosphate mutase); enzyme of UDP-N-acetylglucosamine (UDP-GlcNAc) biosynthesis
orf19.5014	C1_13770C_A		-0.011518	0.924388	Has domain(s) with predicted nucleic acid binding activity
orf19.5015	C1_13780W_A	MYO2	0.093528	0.207444	Class V myosin; nonessential; sole class V myosin in C. albicans; required for WT actin cytoskeletal polarity, nuclear organization, migration, hyphal growth; conserved myosin ATPase/tail domains; Hap43-induced; flow model biofilm repressed
orf19.5016	C1_13790C_A		0.0233329	0.792044	Ortholog(s) have role in [4Fe-4S] cluster assembly, protein maturation by [4Fe-4S] cluster transfer and mitochondrial matrix localization
orf19.5017	C1_13800C_A	DUR32	0.097477	0.556404	Putative urea transporter; possibly an essential gene, disruptants not obtained by UAU1 method
orf19.5019	C1_13810W_A		0.0518688	0.552647	Ortholog of C. dubliniensis CD36 : Cd36_12800, C. parapsilosis CDC317 : CPAR2_203460, C. auris B8441 : B9J08_004645 and Candida tenuis NRRL Y-1498 : CANTEDRAFT_94106
orf19.5020	C1_13820C_A		-0.0816616	0.528808	Protein of unknown function; Hap43-induced; Spider biofilm induced
orf19.5021	C1_13830C_A	PDX1	-0.108846	0.148456	Pyruvate dehydrogenase complex protein X; essential component of the mitochondrial pyruvate dehydrogenase complex; role in the respiratory pathway; protein present in exponential and stationary growth phase yeast; Spider biofilm repressed
orf19.5022	C1_13840W_A		0.368467	0.000374836	Ortholog(s) have inorganic cation transmembrane transporter activity and role in cellular cobalt ion homeostasis, cellular manganese ion homeostasis, cobalt ion transport, manganese ion transport
orf19.5023	C1_13850C_A	DAL7	0.588266	0.296324	Putative allantoate permease; mutant is viable
orf19.5024	C1_13860C_A	GND1	-0.321794	0.000193352	6-phosphogluconate dehydrogenase; soluble in hyphae; farnesol, macrophage-induced protein; antigenic in mice; dual localization to cytosol and peroxisomes depends on alternative splicing; rat catheter and Spider biofilm repressed
orf19.5025	C1_13870W_A	MET3	1.64258	0	ATP sulfurlyase; sulfate assimilation; repressed by Met, Cys, Sfu1, or in fluconazole-resistant isolate; Hog1, caspofungin, white phase-induced; induced on biofilm formation, even in presence of Met and Cys; Spider, F-12/CO2 biofilm induced
orf19.5026	C1_13880C_A		-0.000504259	0.994949	C2H2 transcription factor; Spider biofilm induced
	C1_13890C_A	tA(AGC)7	0.740693	0.642049	tRNA-Ala, predicted by tRNAscan-SE; AGC anticodon
orf19.5027	C1_13900C_A	LCB2	0.135617	0.0668492	Putative serine palmitoyltransferase component; mutation confers hypersensitivity to aureobasidin A
orf19.5029	C1_13910C_A	MODF	-0.10098	0.373315	Has domain(s) with predicted ATP binding, ATPase, nucleoside-triphosphatase activity
orf19.5030	C1_13920W_A	DOS2	0.102247	0.216611	Protein of unknown function; induced during planktonic growth
orf19.5031	C1_13930W_A	SSK1	0.192516	0.0244936	Response regulator of two-component system; role in oxidative stress response, cell wall biosynthesis, virulence, hyphal growth on solid media; expressed in hyphae and yeast; peroxisomal targeting sequence (PTS1); Spider biofilm induced
orf19.5032	C1_13940W_A	SIM1	0.371532	6.91183e-07	Adhesin-like protein; involved in cell wall maintenance, redundant with Sun41; possibly secreted; macrophage-repressed; repressed by Rim101, Cyr1, Ras1; Spider biofilm induced
orf19.5033	C1_13950C_A		-0.0141202	0.934529	Ortholog(s) have Atg8 ligase activity, enzyme activator activity, protein tag activity
orf19.5034	C1_13960W_A	YBP1	-0.144383	0.0869201	Protein involved in response to oxidative stress, binds and stabilizes Cap1p transcription factor in response to H2O2; essential for macrophage killing
orf19.5035	C1_13970C_A	HPC2	-0.00346826	0.969903	Ortholog(s) have DNA binding, nucleosome binding activity
orf19.7205	C1_13980C_A	DUR7	0.180311	0.108747	Putative urea transporter; fungal-specific (no human or murine homolog)
orf19.7206	C1_13990W_A	OCA6	0.11025	0.3673	Putative protein phosphatase of the PTP family (tyrosine-specific), similar to S. cerevisiae Oca6p; mutant shows virulence defect
orf19.7207	C1_14000C_A	DOA4	-0.000397985	0.996843	Ortholog of S. cerevisiae Doa4;, a ubiquitin hydrolase involved in recycling ubiquitin from proteasome-bound ubiquitinated intermediates; oxidative stress-induced via Cap1; mutants are viable
orf19.7208	C1_14010W_A	CSK1	-1.88491	0.507256	Putative mitogen-activated protein (MAP) kinase with an unknown role; null mutant produces wrinkled colonies; similar to S. cerevisiae Smk1p, which is a protein kinase required for sporulation
orf19.7209	C1_14020W_A		-0.405867	0.403011	Putative Rho GDP dissociation inhibitor; induced by nitric oxide independent of Yhb1p
orf19.7210	C1_14030W_A		1.16746	0	Protein of unknown function; Spider biofilm induced
orf19.7212	C1_14040W_A	APL1	0.0330568	0.719445	Putative beta-adaptin, large subunit of the clathrin associated protein complex (AP-2); mutation causes decreased colony wrinkling in filamentous growth-inducing conditions, but does not block hyphal formation in liquid media
orf19.7213	C1_14050C_A		-0.0143517	0.875459	Putative ATP-dependent RNA helicase; fungal-specific (no human or murine homolog)
orf19.7214	C1_14060W_A		0.152158	0.215015	Glucan 1,3-beta-glucosidase; regulated by Nrg1, Tup1 and possibly Tac1; induced by NO and during cell wall regeneration; stationary phase enriched; possibly essential (UAU1 method); F-12/CO2 early biofilm induced; flow biofilm repressed
orf19.7215	C1_14080W_A		0.0611312	0.545616	Nucleolar protein; component of the small subunit processome containing the U3 snoRNA; involved in pre-18S rRNA processing; flow model biofilm repressed
orf19.7215.3	C1_14090W_A		0.0720611	0.321363	Ortholog(s) have chaperone binding, unfolded protein binding activity and role in chaperone-mediated protein complex assembly, protein folding, protein import into mitochondrial intermembrane space, protein refolding
orf19.7216	C1_14100W_A	YPT52	0.00466265	0.963222	Rab-family GTPase involved in vacuolar trafficking, colocolizes with Vps1p and Ypt53p in late endosome
orf19.7217	C1_14110C_A	RPL4B	-0.00915954	0.914897	Ribosomal protein 4B; repressed upon phagocytosis by murine macrophage; Spider biofilm repressed
orf19.7218	C1_14120C_A	RBE1	-0.693349	0	Pry family cell wall protein; Rim101, Efg1, Ssn6, alkaline repressed; O-glycosylation; no GPI anchor predicted; ketoconazol induced; regulated by Sef1, Sfu1, Hap4; flow model biofilm induced; rat catheter and Spider biofilm repressed
orf19.7219	C1_14130W_A	FTR1	-0.697058	0	High-affinity iron permease; required for mouse virulence, low-iron growth; iron, amphotericin B, caspofungin, ciclopirox, Hog1p, Sef1p, Sfu1p, and Hap43p regulated; complements S. cerevisiae ftr1 iron transport; Hap43p-repressed
orf19.7221	C1_14140C_A	SET3	-0.221572	0.00513951	NAD-dependent histone deacetylase; mutations affect filamentous growth; genetic evidence suggests Set3/Hos2 function as a complex to regulate white-opaque switching, morphogenesis, and virulence; flow model biofilm induced
orf19.7222	C1_14150C_A	PAM16	0.313327	0.000204586	Putative maltase; regulated by Gcn4; repressed by amino acid starvation (3-AT); rat catheter biofilm induced
orf19.7223	C1_14160W_A		-0.0428192	0.663851	Ortholog(s) have protein-lysine N-methyltransferase activity, role in peptidyl-lysine monomethylation and cytosol, nucleus localization
orf19.7224	C1_14170W_A		0.0100772	0.902359	Ortholog(s) have ubiquitin protein ligase activity and role in histone catabolic process, histone ubiquitination
orf19.7225	C1_14180W_A		0.0163558	0.942467	Ortholog of C. dubliniensis CD36 : Cd36_13150, C. parapsilosis CDC317 : CPAR2_700610, C. auris B8441 : B9J08_003318 and Candida tenuis NRRL Y-1498 : CANTEDRAFT_135418
orf19.7227	C1_14190C_A		0.385952	0.306868	Protein phosphatase inhibitor; Hap43-repressed; homozygous Tn insertion decreases colony wrinkling but does not block hyphal growth in liquid media; mutation confers hypersensitivity to toxic ergosterol analog; Spider biofilm induced
orf19.7228	C1_14200W_A		0.11695	0.187555	Possible Golgi membrane protein; transcript positively regulated by Tbf1; mRNA binds She3
orf19.7229	C1_14210C_A	IML2	0.61481	0	Protein of unknown function; early-stage flow model biofilm induced; Hap43-repressed; Spider biofilm repressed
orf19.7231	C1_14220C_A	FTR2	-0.336567	0.0568984	High-affinity iron permease; probably interacts with ferrous oxidase; regulated by iron level, ciclopirox olamine, amphotericin B, caspofungin; complements S. cerevisiae ftr1 iron transport defect; Hap43-repressed; Spider biofilm induced
orf19.7232	C1_14230C_A	IRR1	-0.131385	0.108309	Putative cohesin complex subunit; cell-cycle regulated periodic mRNA expression
orf19.7234	C1_14240W_A	RSC8	-0.154831	0.0530482	Component of the RSC chromatin remodeling complex; possibly an essential gene, disruptants not obtained by UAU1 method
orf19.7235	C1_14250C_A		-0.169097	0.0526718	Putative protein of unknown function; mutation confers hypersensitivity to amphotericin B
orf19.7236	C1_14260C_A	TIF35	0.166966	0.0607593	Putative translation initiation factor; repressed upon phagocytosis by murine macrophage; Spider biofilm repressed
orf19.7237	C1_14270W_A		0.116377	0.29175	Ortholog(s) have arylformamidase activity and role in NAD biosynthetic process
orf19.7238	C1_14280C_A	NPL3	0.157797	0.0540933	Putative RNA-binding protein; required for normal flow model biofilm growth; nuclear export is facilitated by Hmt1p; transcript upregulated in RHE model of oralcandidiasis; Spider biofilm repressed
orf19.7239	C1_14290C_A	MDG1	-0.397361	7.52808e-08	Ortholog(s) have role in pheromone-dependent signal transduction involved in conjugation with cellular fusion and membrane raft, plasma membrane localization
orf19.7242	C1_14300C_A	NCR1	0.113258	0.283329	Putative vacuolar membrane protein; predicted role in sphingolipid metabolism; transcript regulated by Nrg1 and Mig1; induced by prostaglandins
orf19.7243	C1_14310W_A		0.19301	0.0442676	Deoxycytidine monophosphate (dCMP) deaminase; role in dUMP and dTMP biosynthesis; Spider biofilm repressed
orf19.7244	C1_14320C_A		0.218296	0.0105236	Putative fumarylacetoacetate hydrolase; induced by nitric oxide independent of Yhb1; regulated by Sef1, Sfu1, Hap43; flow model biofilm induced
orf19.7245	C1_14330W_A		-0.0133186	0.901883	Ortholog(s) have tRNA-5-taurinomethyluridine 2-sulfurtransferase activity, role in mitochondrial tRNA wobble position uridine thiolation and mitochondrion localization
orf19.7247	C1_14340C_A	RIM101	0.296317	0.00185517	Transcription factor; alkaline pH response; required for alkaline-induced hyphal growth; role in virulence in mice; activated by C-terminal proteolytic cleavage; mediates both positive and negative regulation; Spider biofilm induced
orf19.7250	C1_14350W_A		0.238246	0.0058757	Protein of unknown function; rat catheter and Spider biofilm induced
orf19.7251	C1_14360C_A	WSC4	0.00295097	0.977878	Putative cell wall integrity and stress response subunit 4 precursor; transcription is specific to white cell type
orf19.7254	C1_14380C_A		-0.176455	0.100242	Ortholog(s) have role in mRNA metabolic process, mitochondrial translational initiation and extrinsic component of membrane, mitochondrial inner membrane localization
orf19.7255	C1_14390W_A	RPC10	0.289104	0.00504987	Putative RNA polymerase subunit ABC10-alpha of RNA polymerase complexes I, II, and III; flucytosine induced; Spider biofilm induced
orf19.7257	C1_14400C_A	MLH3	-0.0534794	0.618706	Ortholog(s) have role in meiotic mismatch repair, mismatch repair, reciprocal meiotic recombination and MutLgamma complex, nucleus localization
orf19.7256	C1_14410W_A		0.291628	0.000310338	Ortholog of S. cerevisisae/S. pombe Lsm5; Lsm (Like Sm) protein involved in mRNA decay; Predicted ORF from Assembly 19; removed from Assembly 20; restored based on comparative genome analysis; flucytosine induced
orf19.7258	C1_14420W_A	DDI1	0.347765	3.57949e-05	Putative DNA damage inducible v-SNARE binding protein; macrophage/pseudohyphal-repressed
orf19.7260	C1_14430C_A		0.0583794	0.571777	Protein with a predicted NADP-dependent oxidoreductase or aldo-keto reductase domain; Hap43-repressed; Spider biofilm repressed
orf19.7261	C1_14440C_A	GDI1	-0.06118	0.517317	Putative Rab GDP-dissociation inhibitor; GlcNAc-induced protein; Spider biofilm repressed
orf19.7263	C1_14450C_A		-0.0102592	0.900059	Putative X-Pro aminopeptidase; Spider biofilm repressed
orf19.7264	C1_14460W_A	RPN11	0.0738282	0.356429	Metalloprotease subunit of the 19S regulatory particle of the 26S proteasome lid; couples the deubiquitination and degradation of proteasome substrates; role in fission of mitochondria and peroxisome; Spider biofilm repressed
orf19.7265	C1_14470W_A		-0.108313	0.209528	Putative zinc-finger domain protein with a predicted role in pre-mRNA splicing; Hap43-repressed; Spider biofilm repressed
orf19.7266	C1_14480W_A		0.118394	0.336289	Ortholog of Candida albicans WO-1 : CAWG_00007
orf19.7267	C1_14490C_A	SAM35	0.235356	0.0220744	Predicted component of the sorting and assembly machinery (SAM complex) of the mitochondrial outer membrane, involved in protein import into mitochondria
orf19.7269	C1_14500C_A		0.145263	0.0907019	Putative polyamine acetyltransferase; acetylates polyamines (e.g. putrescine, spermidine, spermine) and aralkylamines (e.g. tryptamine, phenylethylamine); Spider biofilm repressed
orf19.7270	C1_14520W_A		0.395441	2.24438e-05	Protein of unknown function; Spider biofilm repressed
orf19.7271	C1_14530W_A		0.129347	0.115578	Protein of unknown function; transcript detected on high-resolution tiling arrays
orf19.7272	C1_14550C_A		-0.448133	0.00696505	Protein of unknown function; transcript detected on high-resolution tiling arrays
orf19.7274	C1_14560C_A		-0.175641	0.052287	Predicted ORF in retrotransposon Zorro2 with similarity to retroviral reverse transcriptase proteins
orf19.7275	C1_14570C_A	FGR24	-0.0907087	0.387575	Protein encoded in retrotransposon Zorro2 with similarity to retroviral endonuclease-reverse transcriptase proteins; lacks an ortholog in S. cerevisiae; transposon mutation affects filamentous growth
orf19.7277	C1_14580C_A		0.264599	0.0087127	Predicted ORF in retrotransposon Zorro2 with similarity to zinc finger-containing retroviral nucleocapsid proteins; un-merged from orf19.7275 in a revision of Assembly 21 based on comparative genome analysis and new sequence data
orf19.7276.1	C1_14590C_A	TLO4	0.261348	0.00688633	Member of a family of telomere-proximal genes of unknown function; transcript induced in an RHE model of oral candidiasis; Hap43-repressed
orf19.7278	C1_14630C_A		-0.257004	0.344793	Similar to a region of the Tca2 (pCal) retrotransposon, which is present in strain hOG1042 as 50 to 100 copies of a linear dsDNA; rat catheter biofilm repressed
orf19.1925	C2_00010W_A	TLO5	-0.459691	3.24654e-05	Member of a family of telomere-proximal genes of unknown function; may be spliced in vivo
orf19.1923	C2_00030W_A	RRN3	0.0932801	0.437056	Protein with a predicted role in recruitment of RNA polymerase I to rDNA; caspofungin induced; flucytosine repressed; repressed in core stress response; repressed by prostaglandins
	C2_00040C_A	tV(CAC)1	1.14471	0.795039	tRNA-Val, predicted by tRNAscan-SE; CAC anticodon
orf19.1920	C2_00050C_A		-0.172511	0.911368	Ortholog of C. dubliniensis CD36 : Cd36_15040
orf19.1917	C2_00060C_A		0.0464482	0.536898	Protein of unknown function; Spider biofilm repressed
orf19.1915	C2_00070C_A	MPP10	0.214348	0.0721754	Putative SSU processome and 90S preribosome component; repressed in core stress response; repressed by prostaglandins
orf19.1914	C2_00080C_A	FAV3	0.597311	4.29886e-08	Putative alpha-1,6-mannanase; induced by mating factor in MTLa/MTLa opaque cells
orf19.1913	C2_00090W_A		-0.124864	0.305658	Protein of unknown function; flow model biofilm induced
orf19.1911	C2_00100C_A	PGA52	2.27759	0	GPI-anchored cell surface protein of unknown function; Hap43p-repressed gene; fluconazole-induced; possibly an essential gene, disruptants not obtained by UAU1 method
orf19.1910	C2_00110W_A		0.520397	2.75196e-07	Predicted NADH-dependent flavin oxidoreductase; Hap43-repressed gene
orf19.1907	C2_00120C_A	EMC9	-0.0866396	0.260415	Ortholog of S. cerevisiae Nnf2; possible role in chromosome segregation; mutants are viable, induced during the mating process
orf19.2119	C2_00140W_A	NDT80	-0.127881	0.126422	Ortholog of Ndt80; meiosis-specific transcription factor; activator of CDR1 induction by antifungal drugs; required for wild-type drug resistance and for Spider biofilm formation; transcript induced by antifungal drug treatment
orf19.2117	C2_00150W_A	LEU5	0.193026	0.0264528	Putative mitochondrial carrier protein; Hap43-repressed; rat catheter biofilm induced
orf19.2116	C2_00160C_A	NAT2	0.070052	0.370529	Putative N-terminal acetyltransferase; Hap43p-repressed gene; mutation confers hypersensitivity to toxic ergosterol analog
orf19.2115	C2_00170C_A	HMA1	0.313938	0.00336016	Putative molybdopterin-converting factor; fungal-specific (no human or murine homolog)
orf19.2114	C2_00180C_A		-0.662633	5.64358e-08	Predicted uricase; ortholog of S. pombe SPCC1223.09; Spider biofilm induced
orf19.2113	C2_00190C_A		-0.0428244	0.618625	Putative integral peroxisomal membrane protein; Hap43p-repressed gene
orf19.2112	C2_00200W_A		0.114104	0.269183	snRNP U5 splicing factor component; involved in positioning the 3' splice site during the 2nd catalytic step of splicing; Spider biofilm induced
orf19.2111.2	C2_00210W_A	RPL38	0.27114	0.00599962	60S ribosomal ribosomal protein subunit; genes encoding cytoplasmic ribosomal subunits, translation factors, tRNA synthetases are downregulated upon phagocytosis by murine macrophage
orf19.2111	C2_00220C_A		0.00976427	0.90766	Ortholog(s) have RNA polymerase II complex binding activity
orf19.2110	C2_00230W_A		-0.141155	0.169608	Ortholog(s) have arginyltransferase activity and role in protein arginylation
orf19.2108	C2_00240C_A	SOD6	0.287866	0.0362768	Copper-containing superoxide dismutase; gene family includes SOD1, SOD4, SOD5, and SOD6; gene may contain an intron; Hap43-repressed; flow model and rat catheter biofilm induced
orf19.2107.1	C2_00250W_A	STF2	0.888409	0	Protein involved in ATP biosynthesis; repressed in hyphae; repressed by Efg1, Hap43; transcript upregulated in clinical isolates from HIV+ patients with oral candidiasis; rat catheter, flow model and Spider biofilm induced
orf19.2107	C2_00260C_A	MUQ1	0.423475	2.98772e-06	Putative choline phosphate cytidylyltransferase/phosphoethanolamine cytidylyltransferase; repressed in hyphae compared vs yeast; Hap43-repressed; flow model biofilm induced; Spider biofilm repressed
orf19.2106	C2_00270C_A		0.189209	0.0471838	Putative protein of unknown function; Hap43p-repressed gene
orf19.2105	C2_00280C_A		0.0533626	0.740302	Putative pre-mRNA-splicing factor; possibly an essential gene, disruptants not obtained by UAU1 method
orf19.2104	C2_00290W_A		0.325942	0.00252473	Ortholog(s) have ATPase activator activity, chaperone binding activity
orf19.2102	C2_00300C_A	CKB1	0.309304	0.00104543	Regulatory subunit of protein kinase CK2 (casein kinase II), beta subunit; null mutants are hypersensitive to caspofungin and hydrogen peroxide medium
orf19.2101	C2_00320W_A		0.0653857	0.518763	Ortholog(s) have protein-membrane adaptor activity, role in mitophagy, protein insertion into ER membrane, retrograde vesicle-mediated transport, Golgi to endoplasmic reticulum and GET complex localization
orf19.2099	C2_00330C_A	HIR1	-0.112667	0.169093	Component of the HIR complex, a nucleosome assembly factor involved in chromatin formation; involved in regulation of white-opaque switching frequency
orf19.2098	C2_00340C_A	ARO8	-0.207937	0.0253965	Aromatic transaminase of the Ehrlich fusel oil pathway of aromatic alcohol biosynthesis; Rim101 independent alkaline induction; protein abundance affected by URA3 expression in CAI-4 strain; Gcn4-regulated; stationary phase enriched
orf19.2097	C2_00350W_A		-0.145064	0.102217	Predicted DNA-dependent ATPase/helicase; Spider biofilm induced
orf19.2095	C2_00360C_A		-0.0335353	0.669228	Ortholog(s) have role in negative regulation of transcription from RNA polymerase II promoter in response to iron and cytosol localization
orf19.2094	C2_00370W_A	PDR6	-0.217665	0.0139614	Putative pleiotropic drug resistance regulatory protein 6; transcript regulated by Nrg1; induced by alpha pheromone in SpiderM medium
orf19.2093	C2_00380C_A	RFA1	-0.0416567	0.582195	Putative DNA replication factor A; RNA abundance regulated by cell cycle, tyrosol and cell density
orf19.2092	C2_00390C_A		0.00957509	0.91895	Putative peroxisomal cystathionine beta-lyase; Gcn4p-regulated
orf19.2091	C2_00400C_A		-0.0161774	0.828853	Putative NADH dehydrogenase; repressed by nitric oxide, Hap43p-repressed
orf19.2090	C2_00410C_A		-0.0888563	0.420013	Ortholog of S. cerevisiae Ecm16, an essential DEAH-box ATP-dependent RNA helicase specific to the U3 snoRNP required for 18S rRNA synthesis; Hap43-induced; Spider biofilm induced
orf19.2089	C2_00420W_A		0.0922862	0.322725	Ortholog of Nyv1, v-SNARE component of the vacuolar SNARE complex involved in vesicle fusion in S. cerevisiae; Hap43-repressed gene
orf19.2088	C2_00430C_A	DPB4	-0.0947804	0.319604	Putative DNA polymerase epsilon subunit D; null mutant is viable but slow-growing and displays abnormal invasive growth on SD and YPD media; Spider biofilm repressed
orf19.2087	C2_00440W_A	SAS2	0.0660873	0.560499	Predicted histone acetyltransferase involved in histone H4 acetylation; member of MYST family
orf19.2084	C2_00450C_A	CDH1	-0.109007	0.199144	Protein involved in regulation of mitosis; similar to S. cerevisiae Cdh1, which is an APC/C component; transcriptionally induced by Mnl1 under weak acid stress
orf19.2082	C2_00460W_A	SAP30	0.157751	0.69275	Aspartic-type endopeptidase; involved in degradation of alpha pheromone; functional equivalent of S. cerevisiae Bar1; a-cell specific; induced by alpha pheromone
orf19.2081	C2_00470W_A	POM152	-0.133636	0.0875618	Putative nuclear pore membrane glycoprotein
orf19.2079	C2_00480C_A	PHHB	0.258948	0.0235429	Putative 4a-hydroxytetrahydrobiopterin dehydratase; transposon mutation affects filamentous growth; flow model biofilm induced; Spider biofilm induced
orf19.2078	C2_00490W_A		-0.178978	0.0274231	Ortholog(s) have role in Golgi to vacuole transport and early endosome, trans-Golgi network localization
orf19.2077	C2_00500W_A	ZCF9	0.177731	0.0641472	Putative Zn(II)2Cys6 transcription factor; hypersensitive to toxic ergosterol analog ECC69 and/or ECC1384
orf19.2076	C2_00510W_A		0.051456	0.744532	Protein of unknown function; S. pombe ortholog SPAC7D4.05 encodes a predicted hydrolase; Hap43-repressed; Spider biofilm induced
orf19.2075	C2_00520W_A	DFG5	0.723493	0	N-linked mannoprotein of cell wall and membrane; possible signal transducer; role in hyphal growth and HWP1 induction in alkaline pH; GPI modification predicted; dfg5 dcw1 double mutant is inviable; caspofungin-induced, fungal-specific
orf19.2073	C2_00540W_A		0.306728	0.000663042	Protein with a multidrug and toxin extrusion protein domain; induced by Mnl1 under weak acid stress
orf19.2072	C2_00550W_A		-0.139661	0.341224	Ortholog(s) have (R)-carnitine transmembrane transporter activity, choline transmembrane transporter activity, ethanolamine transmembrane transporter activity
orf19.2071	C2_00560W_A		2.91598	0.154886	Protein of unknown function; induced by alpha pheromone in SpiderM medium
orf19.2070	C2_00570W_A	RSC58	-0.137941	0.109996	Component of the RSC chromatin remodeling complex
orf19.2069	C2_00580C_A	SMF3	0.17491	0.0385083	Putative vacuolar iron transporter; alkaline upregulated; caspofungin repressed; induced by Mnl1 under weak acid stress; Hap43-repressed
orf19.2068	C2_00590W_A		-0.0601125	0.483872	Ortholog of C. dubliniensis CD36 : Cd36_15550, C. parapsilosis CDC317 : CPAR2_213190, C. auris B8441 : B9J08_002200 and Candida tenuis NRRL Y-1498 : CANTEDRAFT_119026
orf19.2067	C2_00600C_A		0.144649	0.126312	Protein with a predicted role in mitochondrial iron metabolism; Hap43-repressed; expression upregulated during growth in the mouse cecum; Spider biofilm induced
orf19.2066.1	C2_00610C_A	ATP18	-0.0243443	0.74402	F1F0 ATP synthase complex subunit; fungal-specific; gene has intron
orf19.2066	C2_00620C_A		0.274223	0.0294661	Ortholog(s) have protein-lysine N-methyltransferase activity and role in peptidyl-lysine trimethylation
orf19.2065	C2_00630C_A		0.048608	0.627014	Ortholog(s) have allantoicase activity and role in allantoin catabolic process
orf19.2064	C2_00640W_A		0.287109	0.00667463	Putative transcription factor with zinc finger DNA-binding motif
orf19.2063	C2_00650W_A		0.0318114	0.75735	Ortholog of C. dubliniensis CD36 : Cd36_15600, C. parapsilosis CDC317 : CPAR2_213140, C. auris B8441 : B9J08_000687 and Debaryomyces hansenii CBS767 : DEHA2B02442g
orf19.2062	C2_00660C_A	SOD4	-1.70273	0	Cu-containing superoxide dismutase; role in response to host innate immune ROS; regulated on white-opaque switch; induced under iron starvation; ciclopirox olamine induced; caspofungin repressed; SOD1,4,5,6 gene family
orf19.2060	C2_00680C_A	SOD5	-0.681489	9.75657e-06	Cu-containing superoxide dismutase; protects against oxidative stress; induced by neutrophils, hyphal growth, caspofungin, osmotic/oxidative stress; oralpharyngeal candidiasis induced; rat catheter and Spider biofilm induced
orf19.2059	C2_00690W_A		0.0608445	0.759747	Protein with homology to magnesium-dependent endonucleases and phosphatases; regulated by Sef1, Sfu1, and Hap43; Spider biofilm induced
orf19.2057	C2_00700W_A		0.0638444	0.388822	Ortholog(s) have ATP binding, ATPase, metallopeptidase activity and role in cellular protein-containing complex assembly, proteolysis, signal peptide processing
orf19.2055	C2_00710W_A	NPL6	-0.135406	0.169542	Component of the RSC chromatin remodeling complex; Hap43-induced; Spider biofilm repressed
orf19.2054	C2_00720C_A	FGR15	-0.264452	0.0100305	Putative transcription factor with zinc finger DNA-binding motif; lacks an ortholog in S. cerevisiae; transposon mutation affects filamentous growth; caspofungin induced; mutation causes marginal increase in caspofungin sensitivity
orf19.2051	C2_00730C_A		-0.162015	0.0840834	Ortholog of C. dubliniensis CD36 : Cd36_15670, C. parapsilosis CDC317 : CPAR2_213100, C. auris B8441 : B9J08_001290 and Candida tenuis NRRL Y-1498 : CANTEDRAFT_135034
orf19.2050	C2_00740C_A		0.0239776	0.807438	Ortholog(s) have sterol esterase activity, role in cellular lipid metabolic process, sterol metabolic process and integral component of membrane, lipid droplet localization
orf19.2049	C2_00750W_A		3.1614	0	Plasma membrane-associated protein; heterozygous null mutant displays sensitivity to virgineone; Spider biofilm induced
orf19.2048	C2_00760C_A		0.247825	0.256763	Proten of unknown function; transcript positively regulated by Sfu1; Hap43 repressed; Spider biofilm induced
orf19.2047	C2_00770W_A		0.375925	0.00104749	Putative protein of unknown function; Hap43p-repressed gene; mutation confers hypersensitivity to toxic ergosterol analog, and to amphotericin B
orf19.2046	C2_00780W_A	POT1-2	0.259443	0.036186	Putative peroxisomal 3-ketoacyl CoA thiolase; Hap43-repressed
orf19.2045	C2_00790C_A		0.0735621	0.352622	Ortholog(s) have diacylglycerol kinase activity and role in phosphatidic acid biosynthetic process, regulation of isopentenyl diphosphate biosynthetic process, mevalonate pathway
orf19.2044	C2_00800C_A	PGA27	-0.273308	0.0233203	Putative GPI-anchored protein
orf19.2043	C2_00810C_A		-0.0914794	0.331524	Has domain(s) with predicted ATP binding, ATPase, iron-sulfur cluster binding activity and role in iron-sulfur cluster assembly
orf19.2042	C2_00820W_A		0.0943086	0.328954	Ortholog(s) have role in mitochondrial tRNA wobble uridine modification and mitochondrial inner membrane localization
orf19.2041	C2_00830C_A	RSC4	-0.0825723	0.313915	Component of the RSC chromatin remodeling complex
orf19.2040	C2_00840W_A		-0.0556921	0.514649	Ortholog(s) have oxidoreductase activity, acting on NAD(P)H activity
orf19.2039	C2_00850W_A	MSF1	0.0610399	0.47822	Putative phenylalanine-tRNA ligase; protein level decreases in stationary phase cultures; Hap43p-repressed gene
orf19.2038	C2_00860C_A		-0.797235	0.242873	Protein of unknown function; Spider biofilm induced
orf19.2037	C2_00870W_A		-0.228979	0.0329655	Ortholog of C. dubliniensis CD36 : Cd36_15810, C. parapsilosis CDC317 : CPAR2_212950, C. auris B8441 : B9J08_003344 and Candida tenuis NRRL Y-1498 : CANTEDRAFT_116162
orf19.2036	C2_00880W_A		-0.0470653	0.630716	Predicted dihydrodiol dehydrogenase; ortholog of S. pombe SPAC513.06c; flow model and rat catheter biofilm repressed
orf19.2035	C2_00890W_A		0.337163	0.117422	Ortholog of C. dubliniensis CD36 : Cd36_15830, C. parapsilosis CDC317 : CPAR2_212930, Candida tropicalis MYA-3404 : CTRG_01155, Candida albicans WO-1 : CAWG_03868 and Candida metapsilosis : CMET_2287
orf19.2034	C2_00900W_A		0.346792	0.850749	Ortholog of C. parapsilosis CDC317 : CPAR2_212925, C. dubliniensis CD36 : Cd36_15840, Candida tropicalis NEW ASSEMBLY : CTRG1_01156 and Candida orthopsilosis Co 90-125 : CORT_0A12230
orf19.2033	C2_00910W_A	PGA19	0.44036	0.373348	Putative GPI-anchored protein; macrophage-induced gene; mutants are viable
orf19.2032	C2_00920W_A		0.258133	0.0234971	Protein of unknown function; rat catheter biofilm induced
orf19.2031	C2_00930C_A	VPS24	0.210833	0.0417377	Protein similar to S. cerevisiae Vps24p, which is a member of the ESCRT III protein sorting complex; downregulated upon adherence to polystyrene
orf19.2030	C2_00940W_A		1.47592	0	Plasma membrane-associated protein; induced in cyr1 or ras1 mutant; induced by hypoxia, ketoconazole and during growth in the mouse cecum; induced in oralpharyngeal candidasis; Spider biofilm induced
orf19.2029	C2_00950C_A	RFC5	0.148676	0.0572794	Putative heteropentameric replication factor C subunit; periodic mRNA expression, peak at cell-cycle G1/S phase
orf19.2028	C2_00960C_A	MXR1	1.29266	0	Putative methionine sulfoxide reductase; Plc1-regulated; induced by human neutrophils, flucytosine; macrophage regulated (gene induced, protein decreased); possibly adherence-induced; Spider biofilm induced
orf19.2026	C2_00970C_A	UBP13	0.156321	0.0596746	Ortholog of S. cerevisiae Ubp13; putative ubiquitin carboxyl-terminal hydrolase; flow model biofilm induced; rat catheter biofilm repressed
orf19.2023	C2_01000W_A	HGT7	-0.208385	0.0116616	Putative MFS glucose transporter; glucose, fluconazole, Snf3 induced, expressed at high glucose; 20 member C. albicans glucose transporter family; 12 TM regions predicted; flow model biofilm induced; Spider biofilm repressed
orf19.2021	C2_01010W_A	HGT8	-0.54386	1.24139e-09	High-affinity glucose transporter of the major facilitator superfamily; 20 members in the C. albicans glucose transporter family; 12 probable membrane-spanning segments; gene has intron; expressed in rich medium; flow model biofilm induced
orf19.2020	C2_01020W_A	HGT6	1.84169	0	Putative high-affinity MFS glucose transporter; 20 family members; induced in core stress response; fluconazole, oralpharyngeal candidasis induced; flow model biofilm induced; Spider biofilm induced
orf19.2019	C2_01030W_A		0.160585	0.0679381	Ortholog(s) have structural constituent of ribosome activity, role in mitochondrial translation and mitochondrial large ribosomal subunit localization
orf19.2018.1	C2_01040W_A		-0.330264	0.0785277	PProtein of unknown function; gene has intron; similar to human BLOC1S2
orf19.2018.2	C2_01050W_A		0.0685728	0.742575	Ortholog of Candida tropicalis NEW ASSEMBLY : CTRG1_CGOB_00043 and Candida tropicalis MYA-3404 : CTRG_04298
orf19.2018	C2_01060C_A		-0.136766	0.510383	Protein with a predicted DnaJ chaperone domain and a CSL-type zinc finger; Spider biofilm induced
orf19.2017	C2_01070W_A		0.140018	0.14176	Ortholog(s) have RNA polymerase I activity and role in nucleolar large rRNA transcription by RNA polymerase I, transcription by RNA polymerase I, transcription elongation from RNA polymerase I promoter
	C2_01080C_A	tL(CAA)2	3.6597	0.345487	tRNA-Leu, predicted by tRNAscan-SE; CAA anticodon
orf19.2016	C2_01090C_A	ERG28	-0.0111151	0.905677	Ortholog(s) have protein-macromolecule adaptor activity, role in demethylation, ergosterol biosynthetic process and endoplasmic reticulum membrane localization
orf19.2014	C2_01110C_A	BCY1	0.00560679	0.941252	Protein kinase A regulatory subunit; involved in regulation of filamentation, phenotypic switching and mating; required for nuclear localization of Tpk1; physically interacts with Tpk1; apoptosis-regulated
orf19.2013	C2_01120W_A	KAR2	0.346009	2.38861e-05	Similar to Hsp70 family chaperones; role in translocation of proteins into the ER; induced in high iron; protein present in exponential and stationary growth phase yeast cultures; flow model and Spider biofilm repressed
orf19.2012	C2_01130W_A	NOT3	-0.157559	0.0498208	Transcriptional regulator; not required for buccal epithelial cell adherence or virulence in mouse systemic infection; null mutant colonies exhibit slightly decreased filamentation ratio; required for yeast adherence to silicone substrate
orf19.2010	C2_01140C_A		1.41035	0.225037	Ortholog of C. dubliniensis CD36 : Cd36_16030, C. parapsilosis CDC317 : CPAR2_213800, Debaryomyces hansenii CBS767 : DEHA2A01320g and Pichia stipitis Pignal : PICST_29434
orf19.2009	C2_01150W_A	PEX12	-0.0370054	0.6849	Ortholog(s) have ubiquitin protein ligase activity, role in protein import into peroxisome matrix, protein monoubiquitination and integral component of peroxisomal membrane, peroxisomal importomer complex localization
orf19.2008	C2_01160W_A		-0.141009	0.0962887	Ortholog(s) have S-methyl-5-thioribose-1-phosphate isomerase activity and role in L-methionine salvage from methylthioadenosine
orf19.2007	C2_01170C_A		-0.232321	0.00372288	Ortholog(s) have role in Golgi to vacuole transport, ascospore wall assembly, cellular sphingolipid homeostasis, retrograde transport, endosome to Golgi and GARP complex, Golgi apparatus localization
orf19.2006.1	C2_01180W_A	COX17	0.221042	0.0134194	Putative copper metallochaperone; Hap43p-repressed gene; rat catheter biofilm induced; Spider biofilm induced
orf19.2006	C2_01190C_A		-0.168752	0.190067	Ortholog of S. cerevisiae : YPL162C, C. glabrata CBS138 : CAGL0M02057g, C. dubliniensis CD36 : Cd36_16070, C. parapsilosis CDC317 : CPAR2_213850 and C. auris B8441 : B9J08_003194
orf19.2005	C2_01200C_A	REG1	0.177246	0.0181908	Putative protein phosphatase regulatory subunit; Hap43-repressed gene; macrophage/pseudohyphal-induced; possibly regulated upon hyphal formation; flow model biofilm induced
orf19.2003	C2_01210C_A	HNM1	0.0845269	0.308645	Putative choline/ethanolamine transporter; mutation confers hypersensitivity to toxic ergosterol analog; colony morphology-related gene regulation by Ssn6; clade-associated gene expression
orf19.2002	C2_01220W_A		-0.380363	9.59827e-07	Ortholog(s) have structural constituent of nuclear pore activity
orf19.2001	C2_01230W_A		0.21028	0.0707716	Has domain(s) with predicted 2-oxoglutarate-dependent dioxygenase activity, L-ascorbic acid binding, iron ion binding, oxidoreductase activity, acting on paired donors, with incorporation or reduction of molecular oxygen activity
orf19.2000	C2_01240C_A		-0.235225	0.0735325	Ortholog(s) have DNA helicase activity and role in DNA-dependent DNA replication maintenance of fidelity, establishment of sister chromatid cohesion, interstrand cross-link repair, mitotic sister chromatid cohesion
orf19.1999	C2_01250W_A		0.405394	2.88744e-05	Protein of unknown function; transcript detected on high-resolution tiling arrays
orf19.1998	C2_01260W_A		-0.172328	0.0851152	Ortholog of C. dubliniensis CD36 : Cd36_16140, C. parapsilosis CDC317 : CPAR2_213870, C. auris B8441 : B9J08_003044 and Candida tenuis NRRL Y-1498 : CANTEDRAFT_92202
orf19.1996	C2_01270W_A	CHA1	-0.405061	1.41652e-06	Similar to catabolic ser/thr dehydratases; repressed by Rim101; induced in low iron; regulated on white-opaque switch; filament induced; Tn mutation affects filamentation; flow model biofilm induced; Spider biofilm repressed
	C2_01290C_A	tL(UAA)1	0.0803261	0.981697	tRNA-Leu, predicted by tRNAscan-SE; UAA anticodon
orf19.1995	C2_01300C_A	MNN24	0.294941	0.0122881	Alpha-1,2-mannosyltransferase; required for normal cell wall mannan content
orf19.1994	C2_01310W_A		-0.00184918	0.984981	Ortholog(s) have phosphatidylinositol binding, phosphatidylinositol-3-phosphate binding activity, role in retrograde transport, endosome to Golgi and endosome localization
orf19.1993	C2_01320W_A	RPN9	-0.0693691	0.435008	Subunit of the 19S regulatory particle lid of the proteasome
orf19.1992	C2_01330C_A	SIR2	0.313663	0.00690515	Histone deacetylase, sirtuin, required for wild-type lifespan, asymmetric inheritance of oxidatively damaged proteins, rDNA silencing; regulates phenotypic switch in strain 3153A, not in WO-1
orf19.1991	C2_01340W_A		0.00532477	0.945304	Has domain(s) with predicted integral component of membrane localization
orf19.1990	C2_01350C_A	SNX4	-0.0437067	0.63087	Putative sorting nexin; induced during the mating process
orf19.1989	C2_01360C_A	DCW1	0.222513	0.00712872	Protein with predicted GPI modification; dfg5 dcw1 double mutant is inviable; not required for wild-type hyphal growth; upregulated in cyr1 mutant (yeast or hyphal form); Hap43-induced
orf19.1441	C2_01370C_A	NRI1	-0.0814221	0.38342	Component of the RSC chromatin remodeling complex; only present in CTG clade
orf19.1442	C2_01380W_A	PLB4.5	-0.712782	0	Phospholipase B; Hog1-induced; regulated by Ssn6; putative GPI-anchor; repressed during cell wall regeneration; clade-associated gene expression; Hap43-induced; rat catheter and Spider biofilm repressed
orf19.1444	C2_01390W_A	ENT2	-0.144174	0.107999	Epsin, involved in endocytosis; mutants are defective in hyphal growth and virulence
orf19.1445	C2_01400C_A	ESC4	-0.477239	1.2024e-05	Protein similar to S. cerevisiae Esc4; a protein that represses transposition; transposon mutation affects filamentation; rat catheter biofilm repressed
orf19.1446	C2_01410C_A	CLB2	-0.247954	0.000785377	B-type mitotic cyclin (cyclin-dependent protein kinase regulatory subunit); essential; required for wild-type mitotic exit; role in cell polarization; interacts with catalytic subunit Cdk1; Spider biofilm repressed
orf19.1447	C2_01420C_A		-0.190375	0.0779886	Has domain(s) with predicted DNA-binding transcription factor activity, sequence-specific DNA binding activity and role in regulation of transcription, DNA-templated
orf19.1448	C2_01430W_A	APT1	0.144141	0.0560732	Adenine phosphoribosyltransferase; flucytosine induced; repressed by nitric oxide; protein level decreased in stationary phase yeast cultures
orf19.1448.1	C2_01440C_A		0.0019197	0.983824	Ortholog(s) have plus-end-directed microtubule motor activity, protein-containing complex binding activity
orf19.1449	C2_01450C_A		-0.530499	0.00487369	Protein of unknown function; induced in azole-resistant strain that overexpresses MDR1; protein present in exponential and stationary growth phase yeast cultures; Spider biofilm induced
orf19.1450	C2_01460C_A		-1.45211	0.450557	Ortholog of C. dubliniensis CD36 : Cd36_16320, Candida tropicalis NEW ASSEMBLY : CTRG1_01238, Candida tropicalis MYA-3404 : CTRG_01238 and Candida albicans WO-1 : CAWG_03918
orf19.1451	C2_01470W_A	SRB9	0.0299494	0.726899	Subunit of the RNA polymerase II mediator complex; transposon mutation affects filamentous growth; suppresses S. cerevisiae diploid filamentous (flo8, ste7, ste12, tec1) or haploid invasive (flo8) mutant growth defects
orf19.1453	C2_01480W_A	SPT5	-0.0826579	0.277652	Protein similar to S. cerevisiae Spt5p transcription elongation factor; transposon mutation affects filamentous growth
orf19.1457	C2_01490C_A		0.214725	0.0263361	Putative RNA polymerase transcription factor TFIIH core component; possibly an essential gene, disruptants not obtained by UAU1 method
orf19.1456	C2_01500W_A		0.864454	0.338771	Ortholog of Candida albicans WO-1 : CAWG_03922
orf19.1458	C2_01510C_A		-0.0678581	0.696819	Ortholog(s) have tRNA-specific adenosine deaminase activity and role in tRNA modification
orf19.1459	C2_01520W_A	PPE1	0.248088	0.0515278	Protein similar to S. cerevisiae Ppe1p; shows genetic interaction with some genes involved in diploid filamentous growth and haploid invasive growth in S. cerevisiae
orf19.1460	C2_01530C_A		-0.136725	0.0658878	Putative glutamine-dependent NAD synthetase, involved in NAD salvage pathway
orf19.1461	C2_01540W_A		-0.133092	0.342079	S. pombe ortholog SPCC576.01c is a predicted sulfonate dioxygenase; possibly transcriptionally regulated upon hyphal formation; Spider biofilm induced
orf19.1462	C2_01550W_A	SMP2	0.291921	0.000266103	Putative Mg2+-dependent phosphatidate phosphatase; transcript regulated by Nrg1
orf19.1464	C2_01560W_A	BMT5	0.47466	2.55811e-09	Putative beta-mannosyltransferase involved in beta-1,2-mannosylation of phospholipomannan; 9-member family includes Bmt1, Bmt2, Bmt3, and Bmtp with roles in mannosylation of cell wall phosphopeptidomannan; Spider biofilm induced
orf19.1465	C2_01570W_A		-0.0393321	0.783419	Has domain(s) with predicted N-acetyltransferase activity
orf19.1466	C2_01580W_A	REX2	0.0751053	0.42265	Putative 3'-5' RNA exonuclease with a predicted role in 3'-end processing of U4 and U5 snRNAs, 5S and 5.8S rRNAs; rat catheter biofilm induced
orf19.1467	C2_01590W_A	COX13	-0.0579201	0.558193	Cytochrome c oxidase; flucytosine induced; repressed by nitric oxide
orf19.1468	C2_01600C_A	CDC55	-0.104403	0.222781	Ortholog(s) have protein phosphatase regulator activity, protein serine/threonine phosphatase activity
orf19.1470	C2_01610C_A	RPS26A	0.183872	0.0308652	Ribosomal protein; regulated by Nrg1, Tup1; repressed upon phagocytosis by murine macrophage; alternatively spliced intron in 5'-UTR; Spider biofilm repressed
orf19.1471	C2_01620W_A	COX4	-0.0825987	0.26603	Putative cytochrome c oxidase subunit IV; Mig1-regulated; macrophage/pseudohyphal-induced gene; macrophage-induced protein; repressed by nitric oxide; 5'-UTR intron; Hap43-repressed
orf19.1473	C2_01630W_A		0.884962	0	2-hydroxyacid dehydrogenase domain-containing protein; Hap43-repressed gene; induced by alpha pheromone in SpiderM medium
orf19.1474	C2_01640W_A	SLA1	-0.287011	0.000314623	Protein required for assembly of the cortical actin cytoskeleton; contains three SH3 domains; transcription is regulated by Nrg1 and Mig1; flow model biofilm repressed
orf19.1476	C2_01650W_A		0.463453	0.278297	Ortholog(s) have mRNA (N6-adenosine)-methyltransferase activity and role in mRNA methylation, meiotic DNA replication initiation, meiotic cell cycle, negative regulation of pseudohyphal growth
orf19.1477	C2_01660C_A		-0.0490431	0.621972	Protein of unknown function; possible ER protein; Hap43p-repressed; Spider biofilm induced
orf19.1478	C2_01670C_A	STT3	0.336937	0.000144581	Putative oligosaccharyltransferase complex component; flow model and rat catheter biofilm repressed
orf19.1479	C2_01680C_A		-0.232079	0.0148671	Ortholog of the mitochondria localized S. cerevisiae Pib2 protein of unknown function; has a FYVE zinc finger domain; Spider biofilm induced
orf19.1480	C2_01690W_A		0.0797618	0.308952	Putative succinate dehydrogenase; enzyme of citric acid cycle; repressed by nitric oxide; Efg1, Hap43 repressed
orf19.1481	C2_01700C_A	HAP42	-0.186085	0.0487866	Predicted transcription factor; possibly an essential gene, disruptants not obtained by UAU1 method
orf19.1482	C2_01710W_A	HSK3	0.0159601	0.910281	Subunit of the Dam1 (DASH) complex, which acts in chromosome segregation by coupling kinetochores to spindle microtubules; expression regulated during planktonic growth
orf19.1483	C2_01720C_A		0.143657	0.151765	Ortholog(s) have copper ion binding activity, role in mitochondrial cytochrome c oxidase assembly and extrinsic component of mitochondrial inner membrane, mitochondrial intermembrane space localization
orf19.1484	C2_01730W_A		-0.149165	0.218352	Ortholog of S, cerevisiae Spc24; a component of the conserved kinetochore-associated Ndc80 complex involved in chromosome segregation, spindle checkpoint activity and kinetochore clustering; Hap43-induced gene
orf19.1485	C2_01740C_A		0.0390627	0.610247	Mitochondrial ribosomal protein of the large subunit; rat catheter biofilm induced
orf19.1486	C2_01750C_A		0.432372	0.00021197	Protein with a life-span regulatory factor domain; regulated by Sef1, Sfu1, and Hap43; flow model biofilm induced; Spider biofilm induced
orf19.1488	C2_01760C_A		-0.104545	0.512358	Ortholog of C. dubliniensis CD36 : Cd36_16630, C. parapsilosis CDC317 : CPAR2_210300, C. auris B8441 : B9J08_000158 and Candida tenuis NRRL Y-1498 : CANTEDRAFT_116870
	C2_01770C_A	tL(CAA)1	-3.30051	0.410352	tRNA-Leu, predicted by tRNAscan-SE; CAA anticodon
orf19.1490	C2_01780W_A	MSB2	0.113753	0.186937	Mucin family adhesin-like protein; cell wall damage sensor; required for Cek1 phosphorylation by cell wall stress; Rim101-repressed; activation releases extracellular domain into medium; Spider biofilm induced
orf19.1490.1	C2_01800W_A		-0.0295967	0.904414	Predicted ORF in retrotransposon Tca16 with similarity to the Gag-Pol region of retrotransposons; added to Assembly 21 based on comparative genome analysis; overlaps orf19.1490.2, which is annotated as blocked reading frame
orf19.1491	C2_01820C_A		-0.348867	0.00077724	Ortholog(s) have RNA binding activity, role in mRNA splicing, via spliceosome and U1 snRNP, U2-type prespliceosome localization
orf19.1492	C2_01830W_A	PRP39	-0.340235	0.00114857	Putative component of the U1 snRNP; involved in splicing; Hap43-induced gene; Spider biofilm induced
orf19.1493	C2_01840C_A	RAD7	-0.0570258	0.534626	Protein similar to S. cerevisiae Rad7p, which is a subunit of the Nucleotide Excision Repair Factor 4; induced under hydroxyurea treatment
orf19.1494	C2_01850W_A	RAD23	-0.00438947	0.952023	S. cerevisiae Rad23 ortholog; binds damaged DNA; Spider biofilm repressed
orf19.1495	C2_01860C_A		0.0812828	0.461028	Ortholog(s) have role in L-methionine salvage from methylthioadenosine
orf19.1496	C2_01870C_A		-0.306508	0.010156	Putative transcription factor with zinc finger DNA-binding motif; Hap43p-repressed gene
orf19.1497	C2_01880C_A	ZCF6	-0.551118	7.3631e-05	Putative transcription factor with zinc cluster DNA-binding motif; involved in virulence
orf19.1499	C2_01890W_A	CTF1	-0.273338	0.0021618	Putative zinc-finger transcription factor, similar to A. nidulans FarA and FarB; activates genes required for fatty acid degradation; induced by oleate; null mutant displays carbon source utilization defects and slightly reduced virulence
orf19.1500	C2_01900C_A		-0.533221	0.000506768	Ortholog of C. dubliniensis CD36 : Cd36_16720, C. parapsilosis CDC317 : CPAR2_210210, C. auris B8441 : B9J08_004860 and Candida tenuis NRRL Y-1498 : CANTEDRAFT_128446
orf19.1502	C2_01910W_A		-0.0282557	0.821523	Has domain(s) with predicted aminoacyl-tRNA hydrolase activity
orf19.1504	C2_01920C_A		-0.28919	0.000652969	Putative patatin-like phospholipase; fungal-specific (no human or murine homolog)
orf19.1505	C2_01930C_A		0.146246	0.0789848	Ortholog of S. cerevisiae : YBR138C, C. dubliniensis CD36 : Cd36_16750, C. parapsilosis CDC317 : CPAR2_212450, C. auris B8441 : B9J08_002176 and Candida tenuis NRRL Y-1498 : CANTEDRAFT_92365
orf19.1507	C2_01950C_A	AMN1	-0.81325	0	Putative negative regulator of exit from mitosis; Plc1-regulated; rat catheter biofilm induced
orf19.1508	C2_01960C_A		-0.879227	0.00010717	Protein of unknown function; transcript detected on high-resolution tiling arrays
orf19.1509	C2_01970C_A	ROD1	-0.222557	0.00471252	Protein similar to S. cerevisiae Rod1;a membrane protein with a role in drug tolerance; repressed by Rgt1; mutant is viable
orf19.1510	C2_01980C_A	SRD1	0.361929	0.000111137	Sur7 family protein with PalI-like domains; not required for stress responses; mutant is viable
orf19.1513	C2_01990C_A	FAB1	-0.326794	0.000535816	Phosphatidylinositol 3-phosphate 5-kinase; required for hyphal growth on solid media, and for wild-type vacuolar morphology and acidification; not required for wild-type virulence in mouse systemic infection or for adherence to HeLa cells
orf19.1514	C2_02000W_A		0.150062	0.0575823	Ortholog(s) have enzyme binding, phosphatidylinositol-4-phosphate binding activity
orf19.1515	C2_02010C_A	CHT4	1.52642	0	Chitinase; similar to S. cerevisiae sporulation-specific Cts2p; functionally complements A. gossypii cts2 mutant sporulation defect; homozygous null mutation causes no obvious defects; transcription decreases upon yeast-to-hyphal switch
orf19.1516	C2_02020W_A		0.171329	0.0254683	Ortholog(s) have thiol-dependent deubiquitinase activity and role in negative regulation of gluconeogenesis, proteasome-mediated ubiquitin-dependent protein catabolic process
orf19.1517	C2_02030W_A	ARO3	-0.00697986	0.936442	3-deoxy-D-arabinoheptulosonate-7-phosphate synthase; aromatic amino acid synthesis; GCN-regulated; feedback-inhibited by phe if expressed in S. cerevisiae; decreased in stationary phase; flow model biofilm repressed
orf19.1519	C2_02040W_A		-0.228015	0.0329859	Protein of unknown function; Hap43-repressed gene
orf19.1522	C2_02050C_A		-0.692931	0	Ortholog of C. dubliniensis CD36 : Cd36_16850, C. parapsilosis CDC317 : CPAR2_211990, C. auris B8441 : B9J08_001195 and Candida tenuis NRRL Y-1498 : cten_CGOB_00169
orf19.1523	C2_02060C_A	FMO1	0.318222	0.0473859	Putative oxidoreductase; mutation confers hypersensitivity to toxic ergosterol analog, and to amphotericin B
orf19.1524	C2_02070W_A	SPR3	-1.18798	0.569864	Septin; mutant has no obvious phenotype
	C2_02080W_A	snR48	0.0183896	0.942119	C/D box small nucleolar RNA (snoRNA)
orf19.1525	C2_02090W_A		-0.084682	0.360649	Ortholog(s) have role in nuclear-transcribed mRNA catabolic process, nonsense-mediated decay
orf19.1526	C2_02100W_A	SNF2	-0.283461	0.00056444	Protein involved in transcriptional regulation; ortholog of S. cerevisiae Snf2p, which is the catalytic subunit of the SWI/SNF chromatin remodeling complex; interacts with Swi1p; SWI/SNF complex is essential for hyphal growth and virulence
orf19.1527	C2_02110C_A		-0.194029	0.209665	Protein of unknown function; Spider biofilm induced
orf19.1528	C2_02120W_A		-0.012172	0.882073	Putative mitochondrial RNA polymerase specificity factor; possibly an essential gene, disruptants not obtained by UAU1 method
orf19.1529	C2_02130C_A		-0.282135	0.517246	Protein of unknown function; macrophage-induced gene
orf19.1530	C2_02140C_A		0.381477	0.621852	Protein of unknown function
orf19.1531	C2_02150C_A		-0.270598	0.00249153	Ortholog(s) have RNA binding activity and role in mRNA polyadenylation, pre-mRNA cleavage required for polyadenylation, regulation of mRNA 3'-end processing, response to DNA damage checkpoint signaling
orf19.1532	C2_02160W_A	SAM37	-0.430895	0.000182151	Protein of the mitochondrial outer membrane, component of the Sorting and Assembly Machinery (SAM) involved in insertion of proteins into the outer membrane; mutants show loss of mtDNA
orf19.1533	C2_02170W_A		-0.0412094	0.596395	Possible vacuolar protein; Hap43-induced gene
orf19.1534	C2_02180W_A		-0.410597	0.447606	Ortholog of S. cerevisiae Zrt3, vacuolar membrane zinc transporter; predicted Kex2 substrate; induced in oralpharyngeal candidasis; flow model biofilm induced; Spider biofilm induced
orf19.1535	C2_02190C_A		-0.148842	0.398827	Protein of unknown function; Hap43-induced gene
orf19.1536	C2_02200W_A	ZRC1	0.12538	0.149431	Putative zinc transporter essential for tolerance to zinc; plays a role in zincosome formation; Hap43-induced; required for normal filamentous growth; mRNA binds She3 and is localized to hyphal tips
orf19.1538	C2_02210C_A	TLG2	-0.28854	0.0149768	Putative syntaxin-like t-SNARE; macrophage/pseudohyphal-repressed
orf19.1539	C2_02220C_A		0.589315	0.120819	Protein of unknown function; F-12/CO2 early biofilm induced
orf19.1541	C2_02230C_A		0.121045	0.886083	Protein with a globin-like domain; repressed by alpha pheromone in SpiderM medium; Spider biofilm induced
orf19.1542	C2_02240C_A	HEX3	-0.0920457	0.283168	Protein similar to S. cerevisiae Hex3p, which is involved in DNA damage response; transposon mutation affects filamentous growth
orf19.1543	C2_02250C_A	OPI1	-0.369871	1.07922e-05	Leucine zipper transcription factor; involved in regulation of filamentous growth; has putative Opi1-Sin3 interaction domain; interacts with ScSin3, but not CaSin3
orf19.1544	C2_02260W_A		0.212749	0.0102571	Putative cis-golgi localized protein involved in ER to Golgi transport; Spider biofilm repressed
orf19.1545	C2_02270C_A		0.123161	0.126964	Ortholog(s) have structural constituent of ribosome activity and mitochondrial small ribosomal subunit localization
orf19.1546	C2_02280W_A		-0.00900543	0.918556	Membrane-localized protein of unknown function
orf19.1547	C2_02290C_A		-0.0348362	0.810398	Ortholog(s) have double-stranded DNA binding, polynucleotide 3'-phosphatase activity and role in double-strand break repair
orf19.1548	C2_02300W_A		-0.505884	0.00519306	Ortholog(s) have role in mRNA splicing, via spliceosome and U4/U6 x U5 tri-snRNP complex localization
orf19.1549	C2_02310W_A		-0.178381	0.0302257	Plasma membrane-associated protein identified in detergent-resistant membrane fraction (possible lipid raft component); repressed by nitric oxide; predicted transmembrane helix
orf19.1552	C2_02320C_A	CPR3	-0.0474647	0.630739	Putative peptidyl-prolyl cis-trans isomerase; macrophage-induced protein; protein levels decrease in stationary phase yeast cultures; predicted mitochondrial localization; overlaps orf19.1551
orf19.1551	C2_02330W_A		0.171732	0.896102	Predicted protein of unknown function; overlaps CPR3/orf19.1552
orf19.1553	C2_02340C_A	ENT3	0.0331577	0.64689	Putative epsin; induced during the mating process; transcript is upregulated in an RHE model of oral candidiasis
orf19.1555	C2_02350C_A	SAC3	-0.135133	0.11148	Putative nuclear pore-associated protein, required for small ribosomal subunit biogenesis; possibly an essential gene, disruptants not obtained by UAU1 method
orf19.1557	C2_02360C_A		0.199498	0.0794021	Ortholog(s) have S-adenosylmethionine-dependent methyltransferase activity and role in protein methylation
orf19.1559	C2_02370C_A	HOM2	0.0886564	0.289629	Aspartate-semialdehyde dehydrogenase; forms a homodimer; conserved in bacteria, archaea, and fungi but not in mammals; ketoconazole-repressed; protein present in exponential and stationary growth phase yeast cultures; GlcNAc-induced protein
orf19.1560	C2_02380W_A	POB3	-0.0139697	0.853306	Protein involved in chromatin assembly and disassembly; ortholog of S. cerevisiae Pob3; transposon mutation affects filamentous growth; rat catheter biofilm repressed
orf19.1562	C2_02390W_A		-0.146093	0.155298	Protein of unknown function; flow model biofilm induced; Spider biofilm induced; repressed by alpha pheromone in SpiderM medium
orf19.1563	C2_02400W_A	ECM3	0.0450034	0.642168	Has domain(s) with predicted role in transmembrane transport and integral component of membrane localization
orf19.1564	C2_02410W_A		-0.299057	0.0175277	Plasma membrane-localized protein of unknown function
orf19.1565	C2_02420C_A		0.0472949	0.596201	Protein of unknown function
orf19.1566	C2_02430W_A	UTP21	-0.0603112	0.597535	Putative U3 snoRNP protein; Hap43-induce; physically interacts with TAP-tagged Nop1; Spider biofilm induced
orf19.1567	C2_02440W_A	VAM6	-0.254479	0.00360531	Putative component of vacuole-mitochondrion patches (vCLAMPs), involved in autophagy under nitrogen starvation
orf19.1569	C2_02450C_A	UTP22	-0.193103	0.0844505	Putative U3 snoRNP protein; Ssr1-induced; repressed by prostaglandins; heterozygous null mutant is resistant to parnafungin
orf19.1570	C2_02460W_A	ERG7	-0.0461187	0.620876	2,3-epoxysqualene-lanosterol cyclase (lanosterol synthase), conversion of 2,3-oxidosqualene to lanosterol in sterol biosynthesis; fluconazole-induced; possibly essential, disruptants not obtained by UAU1 method; rat catheter biofilm induced
	C2_02480W_A	tV(AAC)1	-0.513544	0.834552	tRNA-Val, predicted by tRNAscan-SE; AAC anticodon
orf19.1573	C2_02490C_A		-0.18237	0.026443	Ortholog(s) have fungal-type vacuole membrane, vacuole-mitochondrion membrane contact site localization
orf19.1574	C2_02500W_A		-0.0702868	0.428661	Putative TFIID subunit involved in RNA polymerase II transcription initiation; possibly an essential gene, disruptants not obtained by UAU1 method
orf19.1575	C2_02510W_A	PRS1	0.0684496	0.490312	Phosphoribosylpyrophosphate synthetase; enzyme of purine, pyrimidine, histidine, and tryptophan biosynthesis; essential; flucytosine induced; macrophage/pseudohyphal-induced
orf19.1576	C2_02520W_A		-0.151355	0.098322	Ortholog(s) have nuclear localization sequence binding, ubiquitin binding activity and role in response to ethanol
orf19.1577	C2_02530W_A		-0.420469	0.594631	Has domain(s) with predicted DNA-binding transcription factor activity, sequence-specific DNA binding, zinc ion binding activity and role in regulation of transcription, DNA-templated
orf19.1578	C2_02540W_A		-0.0751894	0.427512	Ortholog of S. cereviaie Rrp5, an RNA binding protein involved in synthesis of 18S and 5.8S rRNAs; Hap43-induced gene
orf19.1580	C2_02550C_A		-0.126487	0.443458	Protein of unknown function; Spider biofilm induced
orf19.1582	C2_02570W_A		0.0135381	0.944577	Predicted membrane transporter; member of the drug:proton antiporter (12 spanner) (DHA1) family, major facilitator superfamily (MFS); mRNA binds She3
orf19.1584	C2_02580W_A		-0.0136252	0.885532	Predicted MFS membrane transporter; monocarboxylate porter family member; colony morphology-related gene regulation by Ssn6; flow model biofilm induced; Spider biofilm induced
orf19.1585	C2_02590W_A	ZRT2	-0.666561	0.210958	Zinc transporter, essential for zinc uptake and acidic conditions tolerance; transcript induced by amphotericin B, interaction with macrophages; induced in oralpharyngeal candidiasis; Spider biofilm induced
orf19.1586	C2_02600C_A	FGR22	-2.74814	0.0160812	Putative phosphatidylinositol-specific phospholipase C (PI-PLC); predicted type 2 membrane protein; no S. cerevisiae ortholog; role in, and regulated by, filamentation, Hap43p; almost identical to orf19.5797
orf19.1587	C2_02610C_A	HGT20	0.0982624	0.599712	Putative glucose transporter of the major facilitator superfamily; the C. albicans glucose transporter family comprises 20 members; 12 probable membrane-spanning segments; regulated by Nrg1
orf19.1588	C2_02620W_A		-0.025657	0.780123	Putative mitochondrial protein of unknown function; regulated by Sef1p-, Sfu1p-, and Hap43p
orf19.1589	C2_02630W_A		0.0798859	0.540605	Putative transcription factor component of the core factor (CF) rDNA transcription factor complex; Spider biofilm induced
orf19.1589.1	C2_02640C_A	BNA32	0.452641	0.223182	Has domain(s) with predicted catalytic activity, pyridoxal phosphate binding activity and role in biosynthetic process
orf19.5841	C2_02660W_A		-0.0330421	0.756752	Ortholog of C. dubliniensis CD36 : Cd36_17700, C. parapsilosis CDC317 : CPAR2_212340, C. auris B8441 : B9J08_003086 and Candida tenuis NRRL Y-1498 : CANTEDRAFT_101113
orf19.5840	C2_02670C_A		-0.171784	0.203858	Ortholog(s) have actin filament binding activity, role in negative regulation of actin filament polymerization and Aim21-Tda2 complex, actin cortical patch localization
orf19.5839	C2_02680W_A	PDR17	-0.061542	0.463842	Fungal-specific protein (no human or murine homolog); role in sensitivity to fluconazole, specifically
orf19.5838	C2_02690W_A	SER2	0.124492	0.133645	Ortholog(s) have phosphoserine phosphatase activity and role in L-serine biosynthetic process
orf19.5837	C2_02700C_A		0.279034	0.0225146	Ortholog(s) have 4-amino-4-deoxychorismate lyase activity and role in folic acid biosynthetic process
orf19.5835	C2_02710C_A		-0.0587823	0.51738	Ortholog(s) have rRNA binding activity, role in rRNA processing, ribosomal small subunit assembly and CURI complex, UTP-C complex localization
orf19.5834	C2_02720W_A		0.0273197	0.712475	Ortholog(s) have role in mRNA export from nucleus, protein import into nucleus and cytoplasm, nucleus localization
orf19.5833	C2_02730W_A		-0.0536565	0.508628	Ortholog(s) have SUMO binding, polyubiquitin modification-dependent protein binding, ubiquitin binding activity
orf19.5832	C2_02740C_A	HPT1	0.0454513	0.577463	Putative hypoxanthine-guanine phosphoribosyltransferase; protein abundance affected by URA3 expression in the CAI4 strain background; protein level decreases in stationary phase; Spider biofilm induced
orf19.5831	C2_02750C_A		-0.157381	0.738156	Ortholog of C. dubliniensis CD36 : Cd36_17620, C. parapsilosis CDC317 : CPAR2_212260, Candida tropicalis MYA-3404 : CTRG_01348, Candida albicans WO-1 : CAWG_04043 and Candida metapsilosis : CMET_2351
orf19.5830	C2_02760W_A	LHS1	0.12318	0.129822	Protein similar to S. cerevisiae Hsp70p; predicted Kex2p substrate; possibly essential, disruptants not obtained by UAU1 method; flow model biofilm repressed
orf19.5828	C2_02770W_A		0.00182206	0.98246	Ortholog(s) have pre-mRNA branch point binding activity and role in mRNA branch site recognition, mRNA cis splicing, via spliceosome, spliceosomal complex assembly
orf19.5827	C2_02780C_A	BUB2	-0.139119	0.243102	Ortholog(s) have GTPase activator activity
orf19.5826	C2_02790C_A		0.899164	0.0789821	Predicted amino acid transmembrane transporter; rat catheter biofilm repressed
orf19.5825.1	C2_02800W_A		0.0849978	0.398812	Ortholog(s) have role in endoplasmic reticulum to Golgi vesicle-mediated transport and COPII-coated ER to Golgi transport vesicle, endoplasmic reticulum membrane, integral component of Golgi membrane localization
orf19.5825	C2_02810C_A	NCB2	0.0373358	0.663602	Beta subunit of NC2, heterodimeric regulator of transcription; activates CDR1 transcription; possibly an essential gene, disruptants not obtained by UAU1 method; conditional mutants show decreased susceptibility to azoles
orf19.5824	C2_02820C_A		0.302082	0.0033467	Protein of unknown function; rat catheter and Spider biofilm induced
orf19.5823	C2_02830C_A	SGT2	0.0947053	0.263926	Putative small tetratricopeptide repeat (TPR)-containing protein; protein abundance is affected by URA3 expression in the CAI-4 strain background; Mig1-regulated
orf19.5821	C2_02840C_A		0.0893792	0.346221	Ortholog of S. cerevisiae : YML002W, C. dubliniensis CD36 : Cd36_17530, C. parapsilosis CDC317 : CPAR2_212430, C. auris B8441 : B9J08_004968 and Candida tenuis NRRL Y-1498 : CANTEDRAFT_128807
orf19.5820	C2_02850W_A	UGA6	1.67071	0.00490215	Putative GABA-specific permease; decreased transcription is observed upon benomyl treatment or in an azole-resistant strain that overexpresses MDR1
orf19.5818	C2_02860W_A	SUR2	0.603705	0	Putative ceramide hydroxylase; predicted enzyme of sphingolipid biosynthesis; regulated by Tsa1, Tsa1B under H2O2 stress conditions; Spider and flow model biofilm induced
orf19.5817	C2_02870W_A		0.141498	0.105974	Ortholog(s) have role in cytoplasm to vacuole transport by the Cvt pathway, endoplasmic reticulum to Golgi vesicle-mediated transport, intra-Golgi vesicle-mediated transport, macroautophagy
orf19.5816	C2_02880C_A	EBP7	-0.121009	0.337463	Putative NADPH oxidoreductase; mutation confers hypersensitivity to toxic ergosterol analog; oxidative stress-induced via Cap1p
orf19.5815	C2_02890W_A	SCT2	-0.194428	0.0277432	Putative glycerol-3-phosphate acyltransferase; fungal-specific (no human or murine homolog)
orf19.5814	C2_02900W_A	ERI1	0.334293	0.00650641	Protein of unknown function; Spider biofilm induced
orf19.5814.1	C2_02910W_A		3.45284	0	Protein of unknown function
orf19.5813	C2_02920W_A		0.440224	1.86483e-07	Putative adhesin-like protein; upregulated during growth in the mouse cecum; flow model, rat catheter and Spider biofilm induced
orf19.5812	C2_02930C_A		0.147036	0.182817	Ortholog of S. cerevisiae Ett1, a nuclear protein that inhibits replication of Brome mosaic virus; early-stage flow model biofilm induced
orf19.5811	C2_02940W_A	MET1	0.482051	0.000217685	Putative uroporphyrin-3 C-methyltransferase, methionine biosynthesis enzyme; upregulated by human whole blood or polymorphonuclear (PMN) cells; Hog1p-induced; fungal-specific (no human or murine homolog); Hap43p-repressed
orf19.5809	C2_02950W_A	BNA31	0.105248	0.401995	Putative arylformamidase, enzyme of the NAD biosynthesis pathway; Gcn4p-regulated
orf19.5808	C2_02960C_A		0.147183	0.133334	Ortholog(s) have S-adenosylmethionine-dependent methyltransferase activity, protein-lysine N-methyltransferase activity
orf19.5806	C2_02970C_A	ALD5	-0.429934	4.49867e-06	NAD-aldehyde dehydrogenase; decreased expression in fluconazole-resistant isolate, or in hyphae; biofilm induced; fluconazole-downregulated; protein abundance is affected by URA3 expression in the CAI-4 strain; stationary phase enriched
orf19.5805	C2_02980C_A	DLD1	0.0381374	0.603546	Putative D-lactate dehydrogenase; white cell-specific trancript; colony morphology-related gene regulation by Ssn6; Hap43-repressed; rat catheter biofilm induced; Spider biofilm repressed
orf19.5804	C2_02990C_A	HYU1	-0.153919	0.0754315	Putative hydantoin utilization protein A; induced upon adherence to polystyrene; regulated by Gcn2p and Gcn4p
orf19.5802	C2_03000C_A		0.0934258	0.383902	Ortholog(s) have transferase activity, role in maturation of SSU-rRNA and cytoplasm localization
orf19.5801	C2_03010C_A	RNR21	-0.136864	0.0616122	Ribonucleoside-diphosphate reductase; regulated by tyrosol and cell density; ciclopirox olamine, fluconazole or flucytosine induced; regulated by Sef1, Sfu1, and Hap43
orf19.5799	C2_03020C_A		-0.0810371	0.297704	Ortholog of S. cerevisiae : TPH3, C. dubliniensis CD36 : Cd36_17790, C. parapsilosis CDC317 : CPAR2_212150, C. auris B8441 : B9J08_004964 and Candida tenuis NRRL Y-1498 : CANTEDRAFT_128815
orf19.5798	C2_03030W_A	LIG4	-0.233792	0.0240295	DNA ligase; mRNA detected in yeast-form and pseudohyphal cells, induced upon hyphal induction; suppresses S. cerevisiae ime1-1 mutant IME2 transcription defect; required for wild-type filamentous growth and wild-type pathogenesis
orf19.5797	C2_03040W_A	PLC2	0.936587	0	Phosphatidylinositol (PtdIns)-specific phospholipase C (PI-PLC); predicted type 2 membrane protein; role in, and regulated by, filamentation, Nrg1 and Tup1; no mouse systemic virulence role; orf19.5797 and orf19.1586 are almost identical
orf19.5796	C2_03050W_A	SHE9	-0.0217117	0.807159	Protein with similarity to S. cerevisiae She9p, which inhibits growth when overproduced; gene has possible growth-regulation element; fungal-specific (no human or murine homolog)
orf19.5793	C2_03060W_A	PR26	-0.0917211	0.359638	Protein with similarity to proteasomal 26S regulatory subunit of S. cerevisiae, H. sapiens, Methanobacterium thermoautotrophicum (Archaebacterium)
orf19.5792	C2_03070C_A	SMP3	0.247033	0.0101485	Mannosyltransferase of glycosylphosphatidylinositol (GPI) biosynthesis; catalyzes mannosylation of Man3-GPI precursor; essential for viability; 8-9 transmembrane regions predicted; has HQEXRF motif; functional homolog of S. cerevisiae Smp3p
orf19.5791	C2_03080W_A	IDH2	-0.0745559	0.415097	Putative mitochondrial NAD-isocitrate dehydrogenase subunit; induced by ciclopirox; induced in high iron; present in exponential and stationary growth phases; Spider biofilm repressed
orf19.5789	C2_03090C_A	ADE8	0.141755	0.120403	Putative phosphoribosylglycinamide formyl-transferase, enzyme of amino acid biosynthesis pathway; upregulated in biofilm; S. cerevisiae ortholog is Gcn4p regulated; protein enriched in stationary phase yeast-form cultures
orf19.5788	C2_03100W_A	EFT2	0.0542962	0.511426	Elongation Factor 2 (eEF2); GTPase; essential; highly expressed; target of sordarin antifungals; antigenic in human/mouse; lacks site for regulatory phosphorylation by eEF2 kinase; GCN-regulated; higher protein amount in stationary phase
orf19.5785	C2_03110W_A		-2.88092	8.76031e-09	Protein of unknown function; upregulated in a cyr1 or ras1 null mutant; induced by nitric oxide
orf19.5784	C2_03120W_A	AMO1	-1.46668	0	Putative peroxisomal copper amine oxidase
orf19.5783	C2_03130W_A		0.0571837	0.508062	Ortholog(s) have protein-arginine omega-N monomethyltransferase activity and role in peptidyl-arginine methylation
orf19.5782	C2_03140C_A		-0.268806	0.00101305	Ortholog(s) have phospholipase activity, role in cardiolipin metabolic process, phosphatidylethanolamine metabolic process, phospholipid metabolic process and mitochondrial matrix localization
orf19.5780	C2_03150C_A		0.388469	0.00040813	Putative protein of unknown function; Hap43p-repressed gene
orf19.5779	C2_03160C_A	RNR1	-0.0513739	0.476643	Ribonucleotide reductase large subunit; induced in low iron; transposon mutation affects filamentous growth; farnesol upregulated in biofilm; regulated by cell cycle, tyrosol, cell density; regulated by Sef1, Sfu1, and Hap43
orf19.5777	C2_03170W_A		-0.08147	0.505899	Protein of unknown function; F-12/CO2 early biofilm induced
orf19.5776	C2_03180C_A	TOM1	-0.141979	0.0733299	Putative E3 ubiquitin ligase; transcript regulated by Nrg1 and Mig1
orf19.910	C2_03200W_A	PRP3	-0.108082	0.284672	Predicted splicing factor, component of the U4/U6-U5 snRNP complex; Hap43-induced gene; rat catheter biofilm induced
orf19.909.1	C2_03210W_A		-0.152841	0.132347	Ortholog of C. dubliniensis CD36 : Cd36_17965, C. parapsilosis CDC317 : CPAR2_211700, C. auris B8441 : B9J08_004599 and Candida tenuis NRRL Y-1498 : CANTEDRAFT_112898
orf19.909	C2_03220C_A	STP4	-0.219198	0.00446311	C2H2 transcription factor; induced in core caspofungin response; colony morphology-related gene regulation by Ssn6; induced by 17-beta-estradiol, ethynyl estradiol; rat catheter and Spider biofilm induced
orf19.908	C2_03230C_A	FEN12	-0.0810297	0.277675	Putative protein with a predicted role in the elongation of fatty acids; amphotericin B, caspofungin repressed
orf19.906	C2_03240C_A	ROM2	0.0143639	0.84467	Putative GDP/GTP exchange factor; possibly an essential gene, disruptants not obtained by UAU1 method; Spider biofilm induced
orf19.905	C2_03250W_A	AVT7	0.529746	1.3181e-08	Ortholog of S. cerevisiae Avt7 transporter; repressed upon adherence to polystyrene; constitutive expression independent of MTL or white-opaque status; Spider biofilm induced
orf19.904	C2_03260W_A		-0.117538	0.24383	Ortholog(s) have cytoplasm, nucleus localization
orf19.903	C2_03270W_A	GPM1	0.0160281	0.818318	Phosphoglycerate mutase; surface protein that binds host complement Factor H and FHL-1; antigenic; fluconazole, or amino acid starvation (3-AT) induced, farnesol-repressed; Hap43, flow model biofilm induced; Spider biofilm repressed
orf19.900	C2_03280W_A	NSP1	-0.228696	0.0016982	Essential component of the nuclear pore complex; sumoylation target; stationary phase enriched protein; rat catheter biofilm repressed
orf19.899	C2_03290W_A		-0.292223	0.00854208	Ortholog of C. dubliniensis CD36 : Cd36_18040, C. parapsilosis CDC317 : CPAR2_211790, C. auris B8441 : B9J08_004373 and Candida tenuis NRRL Y-1498 : CANTEDRAFT_109928
orf19.898	C2_03300W_A	HEM2	0.123459	0.147878	Putative porphobilinogen synthase; induced in high iron; protein level decrease in stationary phase cultures; Spider biofilm repressed
orf19.897	C2_03310C_A	VPS20	-0.267342	0.00934876	ESCRT III complex protein; role in multivesicular body (MVB) trafficking; required for processing of Rim8; Bcr1-repressed in RPMI a/a biofilms
orf19.896	C2_03320W_A	CHK1	0.613921	4.82956e-08	Histidine kinase; 2-component signaling, cell wall synthesis; hyphal growth defect; avirulent in mouse, not rat vaginal infection; phagocytosis rate increased; Spider biofilm induced; required for RPMI biofilm; Bcr1-induced in a/a biofilm
orf19.895	C2_03330C_A	HOG1	-0.031832	0.698291	MAP kinase of osmotic-, heavy metal-, and core stress response; role in regulation of response to stress; phosphorylated in response to H2O2 or NaCl; acts as repressor of START; mutant induces protective mouse immune response
orf19.894	C2_03340W_A		0.0140908	0.87133	Ortholog(s) have guanyl-nucleotide exchange factor activity and role in retrograde transport, endosome to Golgi
orf19.893	C2_03350W_A	PGA17	0.310453	0.516835	Putative GPI-anchored protein; exogenously expressed protein substrate for Kex2 processing in vitro; repressed by alpha pheromone in SpiderM medium; macrophage-induced; induced in oralpharyngeal candidiasis; Spider biofilm induced
orf19.891	C2_03360W_A		-0.119447	0.113672	Putative AMP deaminase; possibly an essential gene, disruptants not obtained by UAU1 method
orf19.889	C2_03370W_A	THI20	-0.387558	0.00386865	Putative trifunctional enzyme of thiamine biosynthesis, degradation and salvage; Spider biofilm induced
orf19.886	C2_03380W_A	PAN1	-0.0830977	0.245447	Essential protein involved in endocytosis and polarized growth; ortholog of S. cerevisiae Pan1, which is a part of a complex that regulates actin cytoskeleton; Spider biofilm repressed
orf19.882	C2_03390C_A	HSP78	-0.200334	0.0124716	Heat-shock protein; regulated by macrophage response, Nrg1, Mig1, Gcn2, Gcn4, Mnl1p; heavy metal (cadmium) stress-induced; stationary phase enriched protein; rat catheter and Spider biofilm induced
orf19.881	C2_03400C_A	DFG16	0.0471198	0.604446	Rim101 pathway protein that acts in Rim101 processing; regulates filamentation in response to alkaline pH; required for host tissue invasion during infection; flow model biofilm induced
orf19.880	C2_03410W_A		-0.0522013	0.496341	Ortholog(s) have role in COPII-coated vesicle cargo loading and COPII vesicle coat localization
orf19.879	C2_03420C_A		0.0608927	0.534007	Ortholog(s) have myosin binding activity, role in intracellular mRNA localization, mating type switching and cytoplasm localization
orf19.878	C2_03430W_A	NBN1	0.0761201	0.500976	Subunit of the NuA4 histone acetyltransferase complex; Plc1p-regulated
orf19.876	C2_03440W_A	PGA33	0.427309	1.85575e-07	Putative GPI-anchored protein of unknown function; Spider biofilm repressed
orf19.875	C2_03450W_A		0.114499	0.204006	Protein required for respiratory growth
orf19.874	C2_03460C_A		0.0560616	0.574321	Predicted mitochondrial i-AAA protease supercomplex; degrades misfolded mitochondrial proteins; Hap43-repressed gene
orf19.873.1	C2_03470C_A	COX6	0.0075228	0.918585	Putative cytochrome c oxidase; flucytosine induced
orf19.872	C2_03490C_A		-0.0131642	0.90152	Ortholog of C. dubliniensis CD36 : Cd36_18230, C. auris B8441 : B9J08_004272, Debaryomyces hansenii CBS767 : DEHA2E20636g, Pichia stipitis Pignal : PICST_66811 and Candida tropicalis MYA-3404 : CTRG_01196
orf19.871	C2_03500W_A		-0.0867004	0.365188	Ortholog(s) have GTPase activator activity, role in positive regulation of GTPase activity, positive regulation of TORC1 signaling and Lst4-Lst7 complex, cytoplasm, vacuolar membrane localization
orf19.868	C2_03520C_A	ADAEC	-0.144862	0.0712642	Protein of unknown function; transcription is specific to white cell type
orf19.867	C2_03530W_A		0.279576	0.000459835	Ortholog(s) have superoxide-generating NAD(P)H oxidase activity, role in apoptotic process, regulation of actin cytoskeleton organization and perinuclear endoplasmic reticulum localization
orf19.866	C2_03540W_A	RAD32	-0.335103	0.000715636	DNA polymerase eta with role in DNA repair; required for transition to hyphal growth; down-regulation associated with azole resistance; Hap43p-repressed gene
orf19.864	C2_03550C_A		-0.153203	0.127903	Ortholog(s) have role in DNA recombination, nuclear-transcribed mRNA catabolic process, 3'-5' exonucleolytic nonsense-mediated decay, nuclear-transcribed mRNA catabolic process, nonsense-mediated decay and cytoplasm, polysome localization
orf19.863	C2_03560C_A		0.273731	0.00150945	Ortholog(s) have structural constituent of ribosome activity and mitochondrial large ribosomal subunit localization
orf19.862	C2_03570C_A		1.13152	0	Protein of unknown function; Spider biofilm induced
	C2_03580W_A	snR43b	0.0379177	0.890516	H/ACA box small nucleolar RNA (snoRNA)
orf19.861	C2_03590C_A	CAP4	-0.123787	0.204046	Predicted bZip transcription factor; possibly an essential gene, disruptants not obtained by UAU1 method
orf19.860	C2_03600W_A	BMT8	0.221112	0.0430481	Putative beta-mannosyltransferase, member of a 9-gene family including characterized BMT genes with roles in beta-1,2-mannosylation of cell wall phosphopeptidomannan; transposon insertion in promoter region causes decreased colony wrinkling
orf19.857	C2_03610W_A	FMO2	0.377365	0.00278523	Protein with a monooxygenase domain; Spider biofilm induced
orf19.856	C2_03620W_A	IFK2	-0.163197	0.168804	Putative thiol-specific monooxygenase; mutant is viable; flow model biofilm induced
orf19.855	C2_03630W_A		-0.186903	0.807931	Ortholog of C. dubliniensis CD36 : Cd36_18340, Candida tenuis NRRL Y-1498 : CANTEDRAFT_124631, Debaryomyces hansenii CBS767 : DEHA2D04356g and Pichia stipitis Pignal : PICST_34839
orf19.854	C2_03640W_A	UGA11	0.0466091	0.662025	Putative gamma-aminobutyrate (GABA) transaminase; macrophage-induced; overlaps orf19.854.1, which is a region annotated as a blocked reading frame; Spider biofilm induced
	C2_03660W_A	tE(CUC)1	2.01338	0.403484	tRNA-Glu, predicted by tRNAscan-SE; CUC anticodon
orf19.853	C2_03670W_A	SAP99	-0.563282	0.0112015	Putative secreted aspartyl protease; possible Kex2 substrate; induced by low iron; repressed by alpha pheromone in SpiderM medium; possibly essential (UAU1 method); regulated by Sef1, Sfu1, and Hap43; Spider biofilm induced
orf19.852	C2_03680W_A	SAP98	0.0777322	0.565413	Glycosyl-phosphatidylinositol-anchored aspartic endopeptidase; regulated by Gcn2p and Gcn4p; expressed only in opaque MTLa/MTLa cells
orf19.851	C2_03690C_A	MNN42	2.54197	0	Protein of unknown function; repressed by Rim101; negatively modulates intracellular ATP levels during the development of azole resistance; induced by Ca(2+) in a calcineurin-dependent manner; Spider biofilm induced
orf19.850	C2_03700W_A		0.303556	0.000814845	Ortholog(s) have protein-N-terminal asparagine amidohydrolase activity, protein-N-terminal glutamine amidohydrolase activity and role in N-terminal protein amino acid modification, protein catabolic process
orf19.849	C2_03710W_A	MNN41	3.62429	0	Ortholog(s) have enzyme activator activity and role in protein N-linked glycosylation, protein O-linked glycosylation
orf19.848	C2_03720W_A	PGA16	-3.84026	0.335293	Putative GPI-anchored protein
	C2_03740W_A	tF(GAA)2	-0.622901	0.639763	tRNA-Phe, predicted by tRNAscan-SE; GAA anticodon; has atypical tertiary T15A48 basepair (rather than R15Y48 basepair)
orf19.847	C2_03750W_A	YIM1	-0.138357	0.151828	Protein similar to protease of mitochondrial inner membrane; increased transcription is observed upon benomyl treatment; macrophage-downregulated gene
orf19.846	C2_03760C_A		-0.0288463	0.722007	Predicted protein kinase similar to S. cerevisiae Nnk1; implicated in proteasome function in S. cerevisiae; induced by Mnl1 under weak acid stress
orf19.844	C2_03770C_A	STE11	-0.305723	0.000695973	Protein similar to S. cerevisiae Ste11p; mutants are sensitive to growth on H2O2 medium
orf19.843	C2_03780C_A		-0.0193877	0.826933	Putative DNA repair exonuclease; fungal-specific (no human or murine homolog)
orf19.842	C2_03790C_A	ASR3	-0.728385	9.7695e-07	Adenylyl cyclase and stress responsive protein; induced in cyr1 or ras1 mutant; Spider biofilm induced
orf19.841	C2_03800C_A		-0.0399032	0.644148	Ortholog(s) have SNARE binding activity, role in Golgi vesicle docking, Golgi vesicle transport and Golgi membrane localization
orf19.840	C2_03810C_A	RPL21A	0.231838	0.0141196	Putative ribosomal protein; repressed upon phagocytosis by murine macrophage; Spider biofilm repressed
orf19.838.1	C2_03820C_A	RPS9B	0.159079	0.0506104	Predicted ribosomal protein; repressed upon phagocytosis by murine macrophage; transcript possibly regulated upon hyphal formation; Spider biofilm repressed
orf19.839	C2_03830W_A		-0.199143	0.0183064	Putative endoribonuclease; induced by nitric oxide independent of Yhb1p; mutation confers hypersensitivity to aureobasidin A
orf19.837.1	C2_03840C_A	INO4	0.0750363	0.461125	Transcription factor; activator that forms a heterodimer with Ino2; likely regulates genes involved in phosphatidylcholine and phosphatidylinositol biosynthesis, fatty acid beta-oxidation, and peroxisome biogenesis; gene has intron
	C2_03850W_A	tR(UCU)3	-1.34204	0.78741	tRNA-Arg, predicted by tRNAscan-SE; UCU anticodon
	C2_03860W_A	tF(GAA)3	-1.01377	0.449801	tRNA-Phe, predicted by tRNAscan-SE; GAA anticodon; has atypical tertiary T15A48 basepair (rather than R15Y48 basepair)
orf19.837	C2_03870W_A	GNA1	-0.0106325	0.907896	Glucosamine-6-phosphate acetyltransferase; enzyme of UDP-GlcNAc biosynthesis; required for viability in absence of GlcNAc supplementation; required for persistent infection and wild-type virulence in mouse systemic infection
orf19.836.1	C2_03880C_A		0.147649	0.173262	Ortholog(s) have U1 snRNP, U2 snRNP, U2-type prespliceosome, U4/U6 x U5 tri-snRNP complex, U5 snRNP, post-mRNA release spliceosomal complex localization
orf19.836	C2_03890W_A		-0.296809	0.00538511	Protein likely to be essential for growth, based on an insertional mutagenesis strategy
orf19.835	C2_03900C_A		0.0197255	0.816421	Ortholog(s) have role in nucleosome mobilization and Ino80 complex, cytosol, nucleus localization
orf19.834	C2_03910C_A		-0.015464	0.880334	Ortholog(s) have carbohydrate binding, mannosyl-oligosaccharide 1,2-alpha-mannosidase activity
orf19.832	C2_03920C_A	GPI13	-0.202025	0.047994	Major facilitator superfamily protein; has phosphodiesterase/nucleotide pyrophosphatase domain; similar to S. cerevisiae Gpi13p, which acts in GPI anchor biosynthesis; Hap43p-induced gene
orf19.831	C2_03930C_A	SNF6	-0.155306	0.0794898	Subunit of SWI/SNF chromatin remodeling complex; involved in transcriptional regulation of carbon utilization, hyphal growth and heat stress response; fungus-specific
orf19.829	C2_03940C_A	SCH9	-0.159337	0.087395	Protein kinase; involved in growth control, ribosomal protein synthesis, cell size, resistance to rapamycin,, chlamydospore formation, filamentous growth, and virulence; prevents hyphal growth in hypoxia at high CO2
orf19.828	C2_03950W_A		0.091617	0.255231	Putative ribosomal protein, large subunit, mitochondrial precursor; repressed by prostaglandins; Spider biofilm repressed
orf19.827.1	C2_03960W_A	RPL39	0.164901	0.0267244	Ribosomal protein L39; transcript induced upon germ tube formation; colony morphology-related gene regulation by Ssn6; Hap43-induced
orf19.827	C2_03970W_A		0.179225	0.0990953	Ortholog of C. dubliniensis CD36 : Cd36_18620, C. parapsilosis CDC317 : CPAR2_212480, C. auris B8441 : B9J08_004484 and Candida tenuis NRRL Y-1498 : CANTEDRAFT_115371
orf19.826	C2_03980C_A	MED1	-0.18405	0.0297641	RNA polymerase II mediator complex subunit; RNA polymerase II transcription cofactor
orf19.825	C2_03990W_A	GCD7	0.111663	0.220712	Putative translation initiator; downregulated in the presence of human whole blood or polymorphonuclear (PMN) cells
orf19.823	C2_04000C_A		0.88198	0.273573	Protein of unknown function; Spider biofilm induced
orf19.822	C2_04010C_A	HSP21	-0.857395	0.00302444	Small heat shock protein; role in stress response and virulence; fluconazole-downregulated; induced in cyr1 or ras1 mutant; stationary phase enriched protein; detected in some, not all, biofilm extracts; Spider biofilm induced
orf19.820	C2_04020C_A	SDS22	0.0698929	0.406183	Putative regulatory subunit of the PP1 phosphatase Glc7p; involved in dephosphorylation of Rad53p in order to deactivate DNA damage checkpoint; macrophage/pseudohyphal-repressed
orf19.819	C2_04030C_A	ACP12	-0.0707601	0.337229	Putative mitochondrial acyl carrier protein
orf19.816	C2_04040C_A	DCK2	-0.233444	0.0166256	Protein similar to S. cerevisiae Ylr422wp; transposon mutation affects filamentous growth; induced by Mnl1p under weak acid stress
orf19.815	C2_04050C_A	DCK1	0.217123	0.0120311	Putative guanine nucleotide exchange factor; required for embedded filamentous growth; activates Rac1; has a DOCKER domain; similar to adjacent DCK2 and to S. cerevisiae Ylr422wp; regulated by Nrg1; Spider biofilm induced
orf19.814	C2_04060C_A	SSY1	0.0533931	0.624894	Amino acid sensor; required for wild-type hyphal growth on solid serum or Lees media, not under all conditions; 12 predicted membrane spanning regions; Hap43-repressed; Spider biofilm induced
	C2_04070C_A	SNRNAU2	0.569742	0.652652	Highly conserved U2 small nuclear RNA involved in splicing; ortholog of S. cerevisiae LSR1
orf19.813	C2_04080W_A		0.0604479	0.480284	Protein of unknown function; mutants are viable; Hap43-induced gene; oxidative stress-induced via Cap1; rat catheter and Spider biofilm induced
orf19.812	C2_04090W_A		-0.36904	0.508775	Ortholog of C. dubliniensis CD36 : Cd36_18730, C. parapsilosis CDC317 : CPAR2_212510, C. auris B8441 : B9J08_004481 and Candida tenuis NRRL Y-1498 : CANTEDRAFT_135843
orf19.811	C2_04100W_A		0.342763	0.000280848	Protein of unknown function; mutant is viable; Hap43-repressed
orf19.810	C2_04110W_A		-0.290512	0.124074	Ortholog(s) have DNA helicase activity, heteroduplex DNA loop binding activity
orf19.809	C2_04120C_A		-0.0148249	0.899612	Ortholog(s) have rRNA binding activity, role in maturation of LSU-rRNA from tricistronic rRNA transcript (SSU-rRNA, 5.8S rRNA, LSU-rRNA) and nucleolus, preribosome localization
orf19.808	C2_04130W_A		-0.0236879	0.776588	Ortholog(s) have role in histone deacetylation, negative regulation of chromatin silencing at telomere and negative regulation of ribosomal DNA heterochromatin assembly, more
orf19.807	C2_04140W_A	CHS5	0.121483	0.117606	Putative chitin biosynthesis protein; fungal-specific; repressed upon yeast-to-hypha switch; rat catheter biofilm repressed
orf19.806	C2_04150C_A	VMA7	-0.100039	0.289014	Putative subunit of the V-ATPase complex, which is involved in control of vacuolar pH; highly similar to S. cerevisiae Vma7p; interacts with phosphatidylinositol 3-kinase Vps34p
orf19.805	C2_04160W_A		0.159267	0.0649718	Putative protein of unknown function; possibly mitochondrial; Hap43-repressed; Spider biofilm repressed
orf19.804.1	C2_04170C_A		-0.0414715	0.608751	Ortholog of S. cerevisiae : YPR010C-A, C. dubliniensis CD36 : Cd36_02990, C. parapsilosis CDC317 : CPAR2_211020, C. auris B8441 : B9J08_000865 and Candida tenuis NRRL Y-1498 : CANTEDRAFT_116148
orf19.804	C2_04180C_A		0.017104	0.874145	Putative mitochondrial carrier family transporter; rat catheter biofilm induced
orf19.802	C2_04190C_A	UGA1	-0.50655	0.000672994	Putative GABA transaminase; transcription regulated by Mig1 and Tup1; stationary phase enriched protein; rat catheter and Spider biofilm induced
orf19.801	C2_04200W_A	TBF1	-0.272864	0.00605065	Essential transcription factor; induces ribosomal protein genes and the rDNA locus; acts with Cbf1 at subset of promoters; recruits Fhl1 and Ifh1 to promoters; role is analogous to that of S. cerevisiae Rap1; Spider biofilm induced
orf19.799	C2_04210W_A	STE4	-0.358834	0.0115763	Beta subunit of heterotrimeric G protein of mating signal transduction pathway; required for mating; transcript is specific to cells homozygous at MTL; induced by alpha pheromone; ortholog of S. cerevisiae Ste4
orf19.798	C2_04220C_A	TAF14	-0.130661	0.122586	YEATS domain-containing protein involved in transcription regulation; TFIIF and TFIID subunit; detects crotonylated lysine residues in histone H3; macrophage-induced protein; possibly required for yeast cell adherence to silicone substrate
orf19.797	C2_04230W_A	BAT21	0.099339	0.21946	Putative branched chain amino acid aminotransferase; regulated by Gcn4, Gcn2; induced in response to amino acid starvation (3-aminotriazole treatment); early-stage flow model biofilm formation
orf19.796	C2_04240C_A	HYM1	0.224591	0.0127813	Protein of RAM cell wall integrity signaling network; involved in regulation of Ace2 activity and cellular morphogenesis; role in cell separation, azole sensitivity; required for hyphal growth
orf19.795	C2_04250W_A	VPS36	-0.153695	0.146237	ESCRT II protein sorting complex subunit; involved in Rim8 processing and proteolytic activation of Rim101, which regulates pH response; role in uptake of Histatin-5 into vacuole
orf19.794	C2_04260W_A	SSN3	-0.211486	0.0214181	Putative cyclin-dependent protein kinase; with protein phosphatase Ptc2p controls hyphal elongation through phosphorylation of transcription factor Ume6p and its stability; mutants are sensitive to growth on H2O2 medium
orf19.793	C2_04270W_A	CAK1	-0.0236367	0.795678	Monomeric CDK-activating kinase; functional homolog of S. cerevisiae Cak1p; phosphorylates cyclin-free human CDK2; lacks glycine loop motif; conserved lysine (K36) not required for activity; possibly essential gene (by UAU1 method)
orf19.792	C2_04280W_A		-0.400462	0.00541622	Ortholog(s) have protein serine/threonine kinase activity, protein serine/threonine/tyrosine kinase activity, protein tyrosine kinase activity
orf19.1592	C2_04300C_A		-0.0423326	0.697071	Protein of unknown function; Spider biofilm induced
orf19.1591	C2_04310W_A	ERG10	-0.110925	0.145868	Acetyl-CoA acetyltransferase; role in ergosterol biosynthesis; soluble in hyphae; changes in protein abundance associated with azole resistance; fluconazole or ketoconazole induced; macrophage-downregulated protein; GlcNAc-induced protein
orf19.1590	C2_04320W_A		-0.177004	0.104159	Ortholog of C. dubliniensis CD36 : Cd36_18970, C. parapsilosis CDC317 : CPAR2_212800, Debaryomyces hansenii CBS767 : DEHA2F08690g and Candida guilliermondii ATCC 6260 : PGUG_01488
orf19.4521	C2_04330C_A		-0.0469087	0.664696	S. cerevisiae ortholog Env9 has similarity to oxidoreductases and is proposed to have vacuolar functions, found in lipid particles; hyphal-induced expression
orf19.4520	C2_04340C_A		0.166936	0.117606	Putative gluconokinase; rat catheter biofilm induced
orf19.4519	C2_04350C_A	SUV3	-0.139367	0.109412	RNA helicase; with exonuclease Msu1p forms a two-component complex (mtEXO) responsible for mitochondrial RNA degradation; required for chlamydospore formation, embedded hyphal growth, respiratory growth, alkaline-induced morphogenesis
orf19.4518	C2_04360W_A		-0.190562	0.0303961	Protein kinase of unknown function; mutants are viable
orf19.4517	C2_04370W_A		-0.0644173	0.38999	Protein of unknown function; Hap43-induced gene
orf19.4516	C2_04380C_A		-0.039673	0.621931	Ortholog(s) have tetrahydrofolylpolyglutamate synthase activity, role in one-carbon metabolic process and cytoplasm, mitochondrion localization
orf19.4515	C2_04390W_A		0.0780016	0.659577	Predicted protein with similarity to cell wall proteins; possibly an essential gene, disruptants not obtained by UAU1 method
orf19.4513	C2_04400W_A		-0.123585	0.126675	Protein of unknown function; mutants are viable; rat catheter and Spider biofilm induced
orf19.4511	C2_04410W_A		0.160836	0.184893	Ortholog of Candida albicans WO-1 : CAWG_04197
orf19.4510	C2_04420W_A	IFA4	0.245389	0.318915	Protein of unknown function; oxidative stress-induced via Cap1
orf19.4509	C2_04430W_A		0.900802	0.449299	Protein of unknown function
orf19.4508	C2_04440W_A		0.149051	0.744144	Ortholog of Candida albicans WO-1 : CAWG_04200
orf19.4507	C2_04450W_A		0.050352	0.838644	Protein of unknown function; Hap43-repressed; rat catheter biofilm repressed
orf19.4506	C2_04460W_A	LYS22	-0.171279	0.0345543	Homocitrate synthase, minor isoform; repressed by nitric oxide and by hypoxia; protein level decreases in stationary phase cultures; induced by ketoconazole, Spider biofilm induced; flow model biofilm repressed
orf19.4505	C2_04470W_A	ADH3	-0.162552	0.482415	Putative NAD-dependent (R,R)-butanediol dehydrogenase; regulated by white-opaque switch; induced by nitric oxide independent of Yhb1; Spider biofilm induced
orf19.4504	C2_04480W_A		-0.882598	0	Has domain(s) with predicted oxidoreductase activity, zinc ion binding activity
orf19.4503	C2_04490W_A		0.0899544	0.355481	Similar to HMG-box variant of S. pombe; Spider biofilm repressed
orf19.4502	C2_04500W_A		-0.163552	0.0329487	Ortholog(s) have ATPase, DNA binding, TBP-class protein binding activity
orf19.4499	C2_04510W_A	RIM2	-0.0814359	0.363916	Putative mitochondrial carrier protein; induced by alpha pheromone in SpiderM medium; Spider biofilm induced
orf19.4498	C2_04520C_A		-0.261409	0.113178	Ortholog of C. dubliniensis CD36 : Cd36_19120, C. parapsilosis CDC317 : CPAR2_103880, C. auris B8441 : B9J08_003718 and Candida tenuis NRRL Y-1498 : CANTEDRAFT_115581
orf19.4497	C2_04530W_A	MED8	-0.14611	0.19144	Ortholog(s) have RNA polymerase II cis-regulatory region sequence-specific DNA binding, TBP-class protein binding, protein-macromolecule adaptor activity, transcription corepressor activity
orf19.4496	C2_04540C_A	GDT1	0.106567	0.228203	Golgi Ca2+/H+ exchanger, plays a compensatory role for the calcium pump Pmr1p in regulation of calcium homeostasis
orf19.4495	C2_04550C_A	NDH51	-0.186224	0.00935293	Nicotinamide adenine dinucleotide dehydrogenase complex I subunit of the mitochondrial electron transport chain; required for wild-type filamentous growth; alkaline repressed; Hap43-repressed; Spider biofilm repressed
orf19.4494	C2_04560W_A	KTR2	0.143395	0.176629	Mannosyltransferase; transcription elevated in chk1, nik1, and sln1 homozygous null mutants; fungal-specific (no human or murine homolog); possibly an essential gene, disruptants not obtained by UAU1 method
orf19.4492	C2_04570W_A		0.122583	0.392345	Ortholog(s) have role in nuclear division, rRNA processing, ribosomal large subunit biogenesis and nuclear periphery, nucleolus, preribosome, large subunit precursor localization
orf19.4491	C2_04580W_A	ERG20	-0.224525	0.00311439	Putative farnesyl pyrophosphate synthetase involved in isoprenoid and sterol biosynthesis, based on similarity to S. cerevisiae Erg20p; likely to be essential for growth, based on an insertional mutagenesis strategy
orf19.4490.2	C2_04590C_A	QCR8	0.0112751	0.884282	Putative ubiquinol cytochrome c reductase; macrophage and pseudohyphal-induced protein; colony morphology-related gene regulation by Ssn6; Hap43-repressed; Spider biofilm repressed
orf19.4490	C2_04600C_A	RPL17B	0.0504933	0.558506	Ribosomal protein L17; mutation confers hypersensitivity to 5-FU, tubercidin; repressed upon phagocytosis by macrophage; Hap43-induced; Spider biofilm repressed
	C2_04610C_A	snR189b	0.496393	0.437973	H/ACA box small nucleolar RNA (snoRNA)
orf19.4488	C2_04620W_A		-0.615982	1.51549e-09	Predicted ortholog of S. cerevisiae Swi3, subunit of the SWI/SNF chromatin remodeling complex; possibly an essential gene, disruptants not obtained by UAU1 method
orf19.144	C2_04640C_A	SNU114	-0.58649	5.31654e-08	Protein similar to S. cerevisiae Snu114p, which is an RNA helicase involved in pre-mRNA splicing; likely to be essential for growth, based on an insertional mutagenesis strategy
orf19.145	C2_04650C_A	RPB4	-0.321482	0.00829165	Protein similar to S. cerevisiae Rpb4p, which is a component of RNA polymerase II; transposon mutation affects filamentous growth
orf19.147	C2_04660C_A	YAK1	-0.36338	6.43669e-05	Predicted serine-threonine protein kinase; involved in hyphal growth regulation and biofilm formation; flow model biofilm induced; induced in core caspofungin response
orf19.149	C2_04670W_A		-0.206503	0.610317	Protein of unknown function; transcript detected on high-resolution tiling arrays
orf19.150	C2_04680W_A	TIM17	-0.184596	0.133143	Predicted component of the Translocase of the Inner Mitochondrial membrane (TIM23 complex), involved in protein import into mitochondria
orf19.151	C2_04690C_A	TPO5	-0.0578617	0.570144	Putative polyamine transporter; mutation confers hypersensitivity to toxic ergosterol analog; hyphal induced; macrophage induced
orf19.154	C2_04700C_A		-0.164911	0.203255	Putative ortholog of S. cerevisiae Utp30; a U3-containing 90S preribosome complex protein; Hap43-induced; Spider biofilm induced
orf19.155	C2_04710C_A	URE2	0.237007	0.0095534	Functional homolog of S. cerevisiae Ure2p, which is a regulator of nitrogen utilization, and which also has an infectious prion form called [URE3]; forms [URE3] prion when expressed in S. cerevisiae
orf19.156	C2_04720C_A	FGR51	0.325112	0.000926416	Protein lacking an ortholog in S. cerevisiae; transposon mutation affects filamentous growth; Hap43p-repressed gene
orf19.194	C2_04730W_A		-0.28118	0.00749287	Ortholog of C. dubliniensis CD36 : Cd36_19300, C. parapsilosis CDC317 : CPAR2_209720, C. auris B8441 : B9J08_003188 and Candida tenuis NRRL Y-1498 : CANTEDRAFT_114035
orf19.193	C2_04740C_A		0.457082	0.000758927	Ortholog of C. dubliniensis CD36 : Cd36_19310, C. parapsilosis CDC317 : CPAR2_209710, C. auris B8441 : B9J08_002949 and Candida tenuis NRRL Y-1498 : CANTEDRAFT_113479
orf19.192	C2_04750W_A		0.859255	0	Ortholog of C. dubliniensis CD36 : Cd36_19320, C. parapsilosis CDC317 : CPAR2_209670, C. auris B8441 : B9J08_002950 and Candida tenuis NRRL Y-1498 : CANTEDRAFT_113478
orf19.191	C2_04760W_A	KIC1	0.029646	0.722762	Member of the GCK-III subfamily of eukaryotic Ste20p kinases; in RAM cell wall integrity signaling network; role in cell separation, azole sensitivity; required for hyphal growth; constitutive expression is MTL, white-opaque independent
orf19.190	C2_04770W_A		0.0886527	0.487998	Ortholog(s) have role in chromatin remodeling, endoplasmic reticulum organization, histone exchange and Swr1 complex localization
orf19.188	C2_04780W_A		0.065365	0.592169	Ortholog of Candida albicans WO-1 : CAWG_04234
orf19.185	C2_04790C_A		0.0444378	0.57721	Ortholog(s) have structural constituent of ribosome activity, role in mitochondrial translation, mitochondrial translational initiation and mitochondrial small ribosomal subunit localization
orf19.184	C2_04800C_A	MDM10	0.0536542	0.5814	Predicted component of the mitochondrial sorting and assembly machinery (SAM complex) and ER-mitochondria encounter structure (ERMES) complex with a role in protein import into mitochondria
orf19.183	C2_04810W_A	HIS3	0.393167	1.61398e-05	Imidazoleglycerol-phosphate dehydratase, enzyme of histidine biosynthesis; functionally complements S. cerevisiae his3-1 mutation; hyphal-induced expression; regulated by Gcn2p and Gcn4p; fungal-specific (no human or murine homolog)
orf19.182	C2_04820W_A		-0.0124009	0.887781	Ortholog(s) have rRNA (guanine-N1-)-methyltransferase activity, role in rRNA modification and mitochondrion localization
orf19.4128	C2_04830W_A		-0.333808	0.00385133	Ortholog of C. dubliniensis CD36 : Cd36_19390, C. parapsilosis CDC317 : CPAR2_209600, C. auris B8441 : B9J08_004606 and Candida tenuis NRRL Y-1498 : CANTEDRAFT_134010
orf19.4127	C2_04850C_A		0.219612	0.00341855	Ortholog(s) have actin filament binding activity, role in actin cortical patch localization, actin cytoskeleton organization, actin filament bundle assembly, endocytosis and actin cortical patch localization
orf19.4125	C2_04860W_A	PZF1	0.00854436	0.926543	C2H2 transcription factor; Hap43-induced; rat catheter and Spider biofilm induced
orf19.4123	C2_04870C_A		-0.235636	0.0053502	Putative THO complex subunit; possibly an essential gene, disruptants not obtained by UAU1 method; protein newly produced during adaptation to the serum
orf19.3521	C2_04880C_A	ARH2	-0.144861	0.145533	Putative adrenodoxin-NADPH oxidoreductase; role in heme biosynthesis
	C2_04890C_A	tD(GUC)5	-6.34224	0.00113028	tRNA-Asp, predicted by tRNAscan-SE; GUC anticodon
	C2_04920W_A	tG(GCC)3	0.427674	0.91635	tRNA-Gly, predicted by tRNAscan-SE; GCC anticodon
orf19.3523	C2_04930C_A	CRK1	-0.264349	0.00753043	Protein kinase of the Cdc2 subfamily involved in hyphal development, virulence; promotes hyphal development independently of Cph1 and Efg1; functionally complements pheromone hypersensitivity of S. cerevisiae sgv1 mutant; Hap43p-repressed
orf19.3526	C2_04940C_A	ITR1	0.414175	1.74937e-05	MFS inositol transporter; uptake of exogenous inositol; 12 transmembrane motifs; expressed in rich medium; fluconazole, caspofungin repressed; possibly essential (UAU1 method); flow model, rat catheter and Spider biofilm induced
orf19.3527	C2_04950C_A	CYT1	-0.214735	0.00344164	Cytochrome c1; induced in high iron; alkaline repressed; possibly an essential gene, disruptants not obtained by UAU1 method; Hap43-repressed; Spider biofilm repressed
orf19.3528	C2_04960C_A		-0.0451108	0.634518	Protein of unknown function; Spider biofilm induced
orf19.3529	C2_04970W_A	ABP2	-0.510706	0.0252906	Putative alpha-actinin-like protein; induced by alpha pheromone in SpiderM medium
orf19.3530	C2_04980C_A	CKA2	-0.154393	0.0499111	Catalytic alpha-subunit of protein kinase CK2; interaction with calcineurin pathway affects fluconazole sensitivity; synthetically lethal with CKA1; attenuated virulence in a mouse oropharyngeal candidiasis but not in a systemic mouse model
orf19.3531	C2_04990W_A		-0.0813267	0.474055	Ortholog(s) have role in regulation of DNA-dependent DNA replication initiation and DNA replication preinitiation complex, chromosome, centromeric region localization
orf19.3532	C2_05000C_A	MRPL10	-0.0392874	0.619037	Putative mitochondrial large subunit ribosomal protein; colony morphology-related gene regulation by Ssn6
	C2_05010W_A	tT(AGU)4	2.7135	0.578934	tRNA-Thr, predicted by tRNAscan-SE; AGU anticodon
orf19.3533	C2_05020W_A		0.0612152	0.516399	Ortholog(s) have role in mitochondrion organization
orf19.3534	C2_05030C_A	RHO3	0.316448	0.000379712	Putative Rho family GTPase; possible substrate of protein farnesyltransferase and geranylgeranyltransferase type I; greater transcription in hyphal form than yeast form; plasma membrane-localized
orf19.3535	C2_05040C_A		0.451737	1.32777e-08	Ortholog(s) have cellular bud neck, fungal-type vacuole localization
orf19.3536	C2_05050C_A		0.433464	1.10396e-06	Ortholog(s) have acetylglucosaminyltransferase activity, role in protein N-linked glycosylation and Golgi medial cisterna localization
orf19.3537	C2_05060C_A		-0.387772	0.00530525	Putative sulfiredoxin; regulated by Tsa1, Tsa1B in minimal media at 37 degrees C; flow model biofilm induced; Spider biofilm induced
orf19.3538	C2_05070W_A	FRE9	-0.493399	0.000195848	Ferric reductase; alkaline induced; ciclopirox olamine; Hap43-induced
orf19.3539	C2_05080C_A		-0.022595	0.825724	Predicted nucleolar S-adenosylmethionine-dependent rRNA methyltransferase; Spider biofilm induced
orf19.3540	C2_05090W_A	MAK5	0.0385219	0.74213	Putative nucleolar DEAD-box RNA helicase; oxidative stress-repressed via Cap1; repressed by prostaglandins
orf19.3541	C2_05100C_A	ERF1	-0.0176959	0.804451	Putative translation release factor 1, which interacts with stop codons and promotes release of nascent peptides from ribosomes; Hap43p-induced gene
orf19.3542	C2_05110W_A	LEM3	0.294704	0.000123175	Putative membrane protein; mutation increases resistance to miltefosine; early-stage flow model biofilm induced
orf19.3544	C2_05130W_A		0.210152	0.188141	Putative protein of unknown function; Hap43p-repressed gene
orf19.3545	C2_05140W_A	CDC15	-0.0566535	0.524254	Putative protein serine/threonine kinase, essential for mitotic exit and cytokinesis; localized to the spindle pole body
orf19.3546	C2_05150W_A	PEX2	0.246968	0.0173248	Ortholog(s) have ubiquitin protein ligase activity, role in fatty acid metabolic process, protein import into peroxisome matrix, protein polyubiquitination and peroxisomal importomer complex, peroxisomal membrane localization
orf19.3547	C2_05160C_A		0.0180885	0.859997	Ortholog(s) have mRNA 3'-UTR binding, mRNA 5'-UTR binding, translation repressor activity, mRNA regulatory element binding activity and role in negative regulation of translation, protein stabilization, ribosomal large subunit biogenesis
orf19.3548	C2_05170W_A		0.150982	0.0733342	Ortholog(s) have mitochondrial inner membrane localization
orf19.3548.1	C2_05180W_A	WH11	-1.53118	0.00108588	White-phase yeast transcript; expression in opaques increases virulence/switching; mutant switches as WT; Hap43, hypoxia, ketoconazol induced; required for RPMI biofilm; Bcr1-induced in RPMI a/a biofilm; rat catheter, Spider biofilm induced
orf19.3549	C2_05190W_A	CDC21	-0.185143	0.0257313	Putative thymidylate synthase; flucytosine induced; rat catheter biofilm repressed; Spider biofilm repressed
orf19.3550	C2_05200C_A	SGO1	-0.1159	0.268047	Component of the spindle checkpoint; cell-cycle regulated periodic mRNA expression
orf19.3551	C2_05210W_A	DAD2	0.0648454	0.677758	Essential subunit of the Dam1 (DASH) complex, which acts in chromosome segregation by coupling kinetochores to spindle microtubules
orf19.3552	C2_05220C_A		-0.118283	0.128248	Ortholog(s) have structural constituent of nuclear pore activity
orf19.3553	C2_05230C_A	RPF2	0.104247	0.235959	Putative pre-rRNA processing protein; Hap43p-induced gene; mutation confers hypersensitivity to 5-fluorocytosine (5-FC), 5-fluorouracil (5-FU), and tubercidin (7-deazaadenosine)
orf19.3554	C2_05250C_A	AAT1	-0.195019	0.0189564	Aspartate aminotransferase; soluble protein in hyphae; macrophage-induced protein; alkaline upregulated; amphotericin B repressed; gene used for strain identification by multilocus sequence typing; farnesol-, Hap43p-induced; GlcNAc-induced
orf19.3555	C2_05260W_A	BUD14	0.398209	2.50974e-05	Putative SH3-domain-containing protein; predicted role in bud-site selection; Spider biofilm induced
orf19.3556	C2_05270W_A		-0.120365	0.225691	Transportin or cytosolic karyopherin beta; Spider biofilm induced
orf19.3557	C2_05280C_A	GPI19	0.0987831	0.444676	Subunit of GPI-GlcNAc transferase; role in synthesis of N-acetylglucosaminyl phosphatidylinositol (GlcNAc-PI), the first intermediate in GPI anchor synthesis; complements S. cerevisiae gpi19 mutant; flow model biofilm induced
orf19.3558	C2_05290C_A		0.254583	0.00900374	Has domain(s) with predicted role in transport and integral component of membrane localization
orf19.3559	C2_05300C_A		0.297017	0.00242796	S. cerevisiae ortholog Mrps35p is a structural constituent of ribosome and localizes to mitochondrial small ribosomal subunit; the snoRNA CD39 is encoded within the MRPS35 intron
orf19.3561	C2_05320W_A	CDC7	-0.0580072	0.512561	Catalytic subunit of Dbf4p-regulated serine/threonine protein kinase; negative regulator of hyphal development; cell-cycle regulated periodic mRNA expression; S. cerevisiae ortholog is not cell-cycle regulated
orf19.3563	C2_05330C_A		-0.0882331	0.625579	Ortholog of C. dubliniensis CD36 : Cd36_19810, C. parapsilosis CDC317 : CPAR2_206450, C. auris B8441 : B9J08_005014 and Candida tenuis NRRL Y-1498 : CANTEDRAFT_113905
orf19.3564	C2_05340C_A	RPC40	0.212955	0.0318008	Putative RNA polymerase; protein level decreases in stationary phase cultures; Hap43p-induced gene
orf19.3565	C2_05350C_A		0.342445	0.00601781	Ortholog of C. dubliniensis CD36 : Cd36_19830, C. parapsilosis CDC317 : CPAR2_206470, C. auris B8441 : B9J08_005009 and Candida tenuis NRRL Y-1498 : CANTEDRAFT_113899
orf19.3567	C2_05360C_A	BIO32	0.00488859	0.970407	Putative class III aminotransferase with a predicted role in biotin biosynthesis; Spider biofilm induced
orf19.3568	C2_05370C_A	RXT3	-0.26594	0.00586297	Putative transcriptional repressor
orf19.3569	C2_05380W_A		-0.191936	0.0732802	Protein of unknown function; S. cerevisiae YLR407W mutants have abnormal budding; constitutive expression independent of MTL or white-opaque status; Spider biofilm induced
orf19.3571	C2_05390C_A		-0.151086	0.38262	Ortholog of C. dubliniensis CD36 : Cd36_19870, C. parapsilosis CDC317 : CPAR2_209420, C. auris B8441 : B9J08_003636 and Candida tenuis NRRL Y-1498 : CANTEDRAFT_100922
orf19.3572	C2_05400W_A		-0.186416	0.169034	Ortholog of C. dubliniensis CD36 : Cd36_19880, C. auris B8441 : B9J08_003635, Candida tenuis NRRL Y-1498 : CANTEDRAFT_117672 and Debaryomyces hansenii CBS767 : DEHA2D11154g
orf19.3572.3	C2_05410W_A		0.145702	0.0694083	Ribosomal 60S subunit protein L31B; Spider biofilm repressed
	C2_05420C_A	snR63	-0.0479347	0.896276	C/D box small nucleolar RNA (snoRNA)
	C2_05430C_A	tI(AAU)3	-1.55162	0.613127	tRNA-Ile, predicted by tRNAscan-SE; AAU anticodon
orf19.3573	C2_05440W_A	PEX6	-0.217538	0.0164551	Ortholog(s) have ATPase activity, role in fatty acid metabolic process, protein import into peroxisome matrix, receptor recycling, protein targeting to peroxisome, protein unfolding and cytosol, peroxisome localization
orf19.3574	C2_05450C_A	MDJ2	0.125144	0.443635	Predicted component of the mitochondrial import motor; involved in protein import into mitochondrial matrix; early-stage flow model biofilm induced
orf19.3575	C2_05460W_A	CDC19	-0.0466021	0.517081	Pyruvate kinase at yeast cell surface; Gcn4/Hog1/GlcNAc regulated; Hap43/polystyrene adherence induced; repressed by phagocytosis/farnesol; hyphal growth role; stationary phase enriched; flow model biofilm induced; Spider biofilm repressed
orf19.3577	C2_05470W_A	COQ5	0.0457236	0.55136	Putative methyltransferase of ubiquinone biosynthesis; regulated by Gcn4; repressed by amino acid starvation (3-AT), Hap43; induced upon adherence to polystyrene; Spider biofilm repressed
orf19.3577.1	C2_05480C_A		0.301105	0.0322774	Ortholog(s) have mitochondrial intermembrane space localization
orf19.3578	C2_05490W_A		0.347518	0.0336724	Ortholog of C. dubliniensis CD36 : Cd36_19950, C. parapsilosis CDC317 : CPAR2_104135, Candida tenuis NRRL Y-1498 : cten_CGOB_00075 and Debaryomyces hansenii CBS767 : DEHA2F07964g
orf19.3579	C2_05500W_A	ATP4	-0.0867133	0.2833	Putative F0-ATP synthase subunit 4; macrophage/pseudohyphal-induced; present in exponential and stationary growth phases
orf19.3581	C2_05510C_A		0.00878659	0.924295	Ortholog(s) have histone binding activity, role in DNA replication-dependent nucleosome assembly and CAF-1 complex, cytoplasm, nucleus localization
orf19.3582	C2_05520W_A		0.0884078	0.306126	Ortholog(s) have protein-lysine N-methyltransferase activity and role in peptidyl-lysine dimethylation, peptidyl-lysine monomethylation, vesicle-mediated transport
orf19.3583	C2_05530C_A		0.0262503	0.758038	Ortholog(s) have role in protein export from nucleus, regulation of chromatin silencing at telomere, ribosomal small subunit export from nucleus and cytosol, nucleus localization
orf19.6866	C2_05540C_A		-0.053089	0.620476	Putative U1-70K component of the U1 snRNP, involved in splicing; ortholog of S. cerevisiae SNP1; downregulated upon adherence to polystyrene
orf19.6867	C2_05550W_A		0.019815	0.843874	Protein with a predicted cytochrome b5-like heme/steroid binding domain; repressed by alpha pheromone in SpiderM medium
orf19.6868	C2_05560W_A		0.0564377	0.620275	Putative NADPH-dependent methylglyoxal reductase; homozygous transposon insertion causes decreased colony wrinkling under filamentous growth-inducing conditions, but does not block true hyphal formation in liquid media
orf19.6869	C2_05570C_A		-0.113568	0.384346	Putative lipid raft associated protein; Spider biofilm induced
orf19.6871	C2_05580W_A		0.211553	0.0110319	Protein of unknown function; Hap43-induced; flow model biofilm repressed
orf19.6872	C2_05590C_A		0.132442	0.127237	Putative protein of unknown function; Hap43p-repressed gene
	C2_05600W_A	snR56	0.508407	0.219532	C/D box small nucleolar RNA (snoRNA)
orf19.6873	C2_05610C_A	RPS8A	0.0481565	0.633923	Small 40S ribosomal subunit protein; induced by ciclopirox olamine; repressed upon phagocytosis by murine macrophage; 5'-UTR intron; Hap43-induced; Spider biofilm repressed
orf19.6873.1	C2_05620W_A	KTI11	-0.45268	0.0330575	Zn-ribbon protein; required for synthesis of diphthamide on translation factor eEF2; involved in modification of wobble nucleosides in tRNAs; rat catheter and Spider biofilm induced
	C2_05630C_A	tS(AGA)4	-1.21301	0.708363	tRNA-Ser, predicted by tRNAscan-SE; AGA anticodon
orf19.6874	C2_05640W_A		0.268834	0.0116467	Putative helix-loop-helix (HLH) transcription factor with a role in filamentous growth
orf19.6875	C2_05650W_A	VPS35	-0.291198	0.00434565	Putative role in vacuolar sorting; downregulated in biofilm; induced upon adherence to polystyrene
orf19.6877	C2_05660W_A	PNG2	2.4487	0	Putative peptide:N-glycanase; gene has variable numbers of 12-bp repeats; induced by caspofungin, ciclopirox olamine, ketoconazole or hypoxia; gene of core caspofungin response; Hap43-induced; Spider biofilm induced
orf19.6879	C2_05670C_A		-0.253458	0.0147919	Ortholog(s) have tRNA-intron endonuclease activity, role in tRNA-type intron splice site recognition and cleavage and tRNA-intron endonuclease complex localization
orf19.6880	C2_05680W_A	COG4	-0.207294	0.0101481	Ortholog(s) have role in autophagy of peroxisome, cytoplasm to vacuole transport by the Cvt pathway, establishment of cell polarity and filamentous growth of a population of unicellular organisms, more
orf19.6881	C2_05690C_A	YTH1	0.504069	1.01243e-08	Putative mRNA cleavage and polyadenylation specificity factor; transcription is regulated upon yeast-hyphal switch; decreased expression in hyphae compared to yeast-form cells; fluconazole or flucytosine induced
orf19.6882	C2_05700W_A	OSM1	1.05427	0	Putative flavoprotein subunit of fumarate reductase; soluble protein in hyphae; caspofungin repressed; stationary phase enriched protein; flow model biofilm induced; Spider biofilm repressed
orf19.6882.1	C2_05710C_A		0.0278076	0.702772	Ribosomal 60S subunit protein; Spider biofilm repressed
orf19.6883	C2_05720C_A		-0.0512429	0.486186	Putative oxysterol binding protein family; probable peripheral membrane protein of the Golgi complex; flow model and Spider biofilm repressed
orf19.6884	C2_05730C_A	GWT1	0.123267	0.222716	Inositol acyltransferase with role in early steps of GPI anchor biosynthetic process; antifungal drug target
orf19.6885	C2_05740W_A	SPO7	-0.152687	0.102452	Putative regulatory subunit of Nem1-Spo7 phosphatase holoenzyme that regulates nuclear growth by controling phospholipid biosynthesis; induced by alpha pheromone in SpiderM medium
orf19.6886	C2_05750W_A		-0.132552	0.275991	Ortholog(s) have rRNA binding activity and role in maturation of LSU-rRNA from tricistronic rRNA transcript (SSU-rRNA, 5.8S rRNA, LSU-rRNA), rRNA processing, ribosomal large subunit export from nucleus
orf19.6887	C2_05760C_A		0.0104476	0.902	Predicted ORF from Assembly 19; repressed by nitric oxide; removed from Assembly 20; subsequently reinstated in Assembly 21 based on comparative genome analysis
orf19.6888	C2_05770W_A		0.797748	0	Zn(II)2Cys6 domain transcription factor; regulated by Mig1 and Tup1; rat catheter and Spider biofilm induced
orf19.6889	C2_05780C_A	MKK2	-0.0190388	0.833813	Ortholog of S. cerevisiae Mkk2; MAP kinase kinase involved in signal transduction; macrophage-downregulated; mutants are viable and hypersensitive to caspofungin
orf19.6891	C2_05790C_A	RFC1	-0.18336	0.0212464	Putative DNA replication factor C subunit; ortholog of S. cerviaie Rfc1; likely essential, based on an insertional mutagenesis strategy; rat catheter biofilm repressed
orf19.6893	C2_05800C_A		-0.503791	2.08573e-05	Ortholog(s) have GTPase binding activity, role in endoplasmic reticulum to Golgi vesicle-mediated transport and Golgi membrane localization
orf19.5204	C2_05810W_A		0.4215	0.00609797	Ortholog(s) have role in cellular response to methylmercury
orf19.5205	C2_05820W_A		0.17141	0.264123	Protein of unknown function; Hap43-repressed gene
orf19.5206	C2_05830C_A		-0.179681	0.172515	Putative chaperone protein; role in the assembly of box H/ACA snoRNPs and thus for pre-rRNA processing; Spider biofilm induced
orf19.5207	C2_05840W_A		-0.0381153	0.738452	Predicted diphthamide biosynthesis protein; Spider biofilm induced
orf19.5209	C2_05850C_A		-0.209108	0.0344254	Ortholog(s) have role in cytoplasm to vacuole transport by the Cvt pathway, intra-Golgi vesicle-mediated transport and Golgi transport complex localization
orf19.5210	C2_05860C_A		0.16259	0.400694	Putative Xbp1 transcriptional repressor; binds to cyclin gene promoters in S. cerevisiae; Hap43-repressed; possibly essential, disruptants not obtained by UAU1 method
orf19.5210.1	C2_05870W_A		0.385023	0.877385	Protein conserved in C. dublinensis
orf19.5211	C2_05890C_A	IDP1	-0.181658	0.0220421	Putative isocitrate dehydrogenase; transcriptionally induced by interaction with macrophage; alkaline induced; Spider biofilm repressed
orf19.5212	C2_05900W_A		0.816524	0.256904	Ortholog(s) have SUMO transferase activity, chromatin binding activity and role in homologous chromosome pairing at meiosis, protein sumoylation, reciprocal meiotic recombination, synaptonemal complex assembly
orf19.5213	C2_05910W_A		-0.0576456	0.52622	Putative protein of unknown function; transcript is upregulated in clinical isolates from HIV+ patients with oral candidiasis
orf19.5213.1	C2_05920C_A	COX8	-0.0105547	0.889557	Putative cytochrome c oxidase; flucytosine induced; caspofungin repressed
orf19.5213.2	C2_05930W_A	COX9	-0.0647572	0.443014	Putative subunit VIIa of cytochrome c oxidase; flucytosine induced
orf19.5214	C2_05940C_A	VPS33	0.00929499	0.926811	Ortholog(s) have ATP binding, phosphatidylinositol binding activity
orf19.5215	C2_05950C_A	TES15	0.23416	0.0782787	Putative acyl-CoA thioesterase; Hap43-repressed; Spider biofilm induced
orf19.5216	C2_05960C_A		-0.582145	3.98817e-05	Ortholog of C. dubliniensis CD36 : Cd36_20380, C. parapsilosis CDC317 : CPAR2_209840, Candida tropicalis MYA-3404 : CTRG_01513 and Candida albicans WO-1 : CAWG_04340
orf19.5217	C2_05970C_A	TES1	-0.256639	0.0289419	Putative acyl-CoA thioesterase
orf19.4122	C2_05980C_A		0.189879	0.0365137	Ortholog(s) have acyl-CoA hydrolase activity, role in fatty acid beta-oxidation, fatty acid oxidation and peroxisome localization
orf19.4121	C2_05990C_A		-0.461708	0.0276007	Predicted thioesterase/thiol ester dehydrase-isomerase; Spider biofilm induced
orf19.4120	C2_06000W_A	LAS1	0.080092	0.446587	Putative bud formation and morphogenesis protein; mutation confers hypersensitivity to 5-fluorocytosine (5-FC), 5-fluorouracil (5-FU); macrophage-induced; Spider biofilm induced
orf19.4119	C2_06010W_A	SPO72	-0.122714	0.178782	Protein described as similar to S. cerevisiae sporulation protein; ortholog of S. cerevisiae Atg2, an autophagic vesicle formation protein; up-regulation associated with azole resistance; Spider biofilm induced
orf19.4118	C2_06020W_A	CNT	0.419249	4.08457e-06	CNT family H(+)/nucleoside symporter; transports adenosine, uridine, inosine, guanosine, tubercidin; variant alleles for high/low-affinity isoforms; S or G at residue 328 affects specificity; Spider, flow model biofilm induced
orf19.4117	C2_06030W_A		0.0146644	0.879449	Ortholog of C. dubliniensis CD36 : Cd36_20450, C. parapsilosis CDC317 : CPAR2_104160, C. auris B8441 : B9J08_001214 and Candida tenuis NRRL Y-1498 : CANTEDRAFT_95516
orf19.4116	C2_06040C_A		0.0751124	0.527176	Ortholog(s) have N-acetyltransferase activity, role in response to drug and nuclear envelope, plasma membrane localization
	C2_06050C_A	tM(CAU)3	-0.194697	0.850454	tRNA-Met, predicted by tRNAscan-SE; CAU anticodon
orf19.4114	C2_06070W_A	FAA2-1	0.00715644	0.951517	Predicted long chain fatty acid CoA ligase; upregulated upon phagocytosis; induced by nitric oxide independent of Yhb1
orf19.4112	C2_06080C_A		0.0774939	0.394384	Ortholog(s) have 8-oxo-dGDP phosphatase activity, thiamine diphosphokinase activity and role in thiamine biosynthetic process, thiamine metabolic process
orf19.4110	C2_06090W_A		-0.0138323	0.898583	Ortholog of C. dubliniensis CD36 : Cd36_20490, C. parapsilosis CDC317 : CPAR2_104180, C. auris B8441 : B9J08_001215 and Candida tenuis NRRL Y-1498 : CANTEDRAFT_116074
orf19.4109	C2_06100W_A	PMT4	0.508547	5.35544e-10	Protein mannosyltransferase; required for WT cell wall composition and virulence in mice; roles in hyphal growth and drug sensitivity; one of 5 family members; Axl2 a substrate; Spider biofilm repressed; Bcr1-repressed in RPMI a/a biofilm
orf19.4107	C2_06110W_A		0.0414392	0.612912	Exopolyphosphatase, hydrolyzes inorganic polyphosphate (poly P) into Pi residues; Spider biofilm repressed
orf19.4106	C2_06120C_A		0.10344	0.434746	Ortholog(s) have ubiquitin conjugating enzyme binding activity
orf19.4105	C2_06130W_A	CSM3	-0.0427272	0.688132	Putative subunit of a replication fork-pausing checkpoint complex
orf19.4104	C2_06140C_A		0.426129	0.384635	Ortholog of C. dubliniensis CD36 : Cd36_20540, C. parapsilosis CDC317 : CPAR2_104860, C. auris B8441 : B9J08_001221, Candida tenuis NRRL Y-1498 : CANTEDRAFT_116071 and Pichia stipitis Pignal : PICST_32327
orf19.4102	C2_06150C_A	RPN10	0.111361	0.144174	Putative 19S regulatory particle of the 26S proteasome; macrophage/pseudohyphal-repressed; regulated by Gcn2 and Gcn4; Spider biofilm repressed
orf19.4101	C2_06160W_A		0.18947	0.118659	Ortholog of C. parapsilosis CDC317 : CPAR2_104840, C. auris B8441 : B9J08_001223, Candida tenuis NRRL Y-1498 : CANTEDRAFT_116070 and Debaryomyces hansenii CBS767 : DEHA2F04994g
orf19.4099	C2_06170C_A	ECM17	-0.108339	0.144258	Putative sulfite reductase beta subunit; role in cell wall biogenesis; regulated by Tsa1/Tsa1B in H2O2 stress; Gcn4-regulated; Tbf1-activated; Hap43-repressed; Spider, flow, F-12/CO2 model biofilm induced
orf19.5479	C2_06180C_A	FGR12	0.387317	0.915257	Protein lacking an ortholog in S. cerevisiae; transposon mutation affects filamentous growth; flow model biofilm induced
orf19.5480	C2_06190W_A	ILV1	0.0456007	0.57137	Putative threonine dehydratase; regulated by Gcn4 and Gcn2; induced by amino acid starvation (3-AT); protein present in yeast exponential and stationary phase cultures; early-stage flow model biofilm induced
orf19.5483	C2_06200C_A		-0.112116	0.193886	Ortholog(s) have GTPase activity, mitochondrial ribosome binding activity, role in positive regulation of translation and mitochondrial matrix localization
orf19.5484	C2_06210C_A	SER1	0.0167233	0.84162	Putative 3-phosphoserine aminotransferase; predicted role in serine and glycine biosynthesis; protein present in exponential and stationary yeast growth phases; Spider biofilm repressed
orf19.5485	C2_06220C_A	MEC3	0.194075	0.114259	Putative DNA damage and meiotic pachytene checkpoint protein; increased transcription is observed upon benomyl treatment
orf19.5486	C2_06230W_A		-0.0755609	0.343618	Putative endoribonuclease; heterozygous null mutant exhibits hypersensitivity to parnafungin and cordycepin in the C. albicans fitness test
orf19.5486.1	C2_06240W_A	SMD2	0.184249	0.117927	Putative Core Sm protein; Hap43p-induced gene; flucytosine induced
orf19.5487	C2_06250C_A	CDC46	-0.180006	0.0283111	Putative hexameric MCM complex subunit; predicted role in control of cell division; periodic mRNA expression. peak at cell-cycle M/G1 phase; regulated by tyrosol, cell density, Plc1; repressed by alpha pheromone in SpiderM medium
orf19.5488	C2_06260W_A		-0.283727	0.0693266	Ortholog(s) have mitochondrial inner membrane, mitochondrial large ribosomal subunit, mitochondrion localization
orf19.5489	C2_06270W_A		-0.0722561	0.629026	Ortholog of C. dubliniensis CD36 : Cd36_20660, C. parapsilosis CDC317 : CPAR2_104730, Candida tenuis NRRL Y-1498 : CANTEDRAFT_133951 and Debaryomyces hansenii CBS767 : DEHA2F02068g
orf19.5491	C2_06280C_A		-0.401435	0.00739017	Ortholog of C. dubliniensis CD36 : Cd36_20670, C. parapsilosis CDC317 : CPAR2_104720, C. auris B8441 : B9J08_000085 and Candida tenuis NRRL Y-1498 : CANTEDRAFT_103989
orf19.5491.1	C2_06290C_A	ATP14	-0.0320903	0.705302	Putative mitochondrial F1F0 ATP synthase subunit; macrophage/pseudohyphal-induced
orf19.5492	C2_06300W_A		0.0737709	0.463099	Ortholog(s) have mRNA binding, pre-mRNA 5'-splice site binding activity and role in mRNA 5'-splice site recognition, mRNA splicing, via spliceosome, positive regulation of RNA binding
orf19.5493	C2_06310C_A	GSP1	-0.0224712	0.754355	Small RAN G-protein; essential; no prenylation predicted; can rescue S. cerevisiae gsp1 viability; macrophage/pseudohyphal-induced; transcript not regulated by white-opaque, yeast-hypha switching; GlcNAc-induced; Spider biofilm repressed
orf19.5495	C2_06320W_A		-0.032998	0.675149	Putative RNA-binding protein; induced by alpha pheromone in SpiderM medium
orf19.5496	C2_06330C_A	AVT1	0.00831428	0.92573	Putative vacuolar transporter; promoter bound by a1p and alpha2p by ChIP-chip analysis
orf19.5498	C2_06340W_A	EFH1	0.646209	0.00607023	APSES transcription factor; homodimer; minor role in transcriptional regulation vs Efg1; regulates filamentous growth, phenotypic switch; EFG1 and EFH1 genetically interact; expression interferes with mouse intestinal tract colonization
orf19.5499	C2_06350C_A		-0.964388	0.742755	Ortholog(s) have 4-hydroxyphenylpyruvate dioxygenase activity and role in aromatic amino acid family biosynthetic process
orf19.5500	C2_06360C_A	MAK16	0.0399124	0.773318	Putative constituent of 66S pre-ribosomal particles; Hap43-induced; repressed by prostaglandins; Spider biofilm induced
[truncated: 4,189 more rows]

## Sheet: smf12 SC-Mn diff
ORF19 ID	GenBank (CGD)	Gene	log2FoldChange	pvalue	Description
orf19.6224	C1_06860W_A		3.73846	0	RTA domain protein; predicted role in response to stress; Spider biofilm induced
orf19.2468	C1_05830W_A		3.72427	2.45601e-07	Ortholog(s) have trans-aconitate 3-methyltransferase activity and cytosol localization
orf19.6595	CR_09680C_A	RTA4	3.70613	0	Protein similar to S. cerevisiae Rsb1p, involved in fatty acid transport; transposon mutation affects filamentous growth; alkaline downregulated; caspofungin induced; possibly an essential gene; Hap43p-repressed
orf19.849	C2_03710W_A	MNN41	3.62429	0	Ortholog(s) have enzyme activator activity and role in protein N-linked glycosylation, protein O-linked glycosylation
orf19.4279	C5_02630C_A	MNN1	3.55786	0	Putative alpha-1,3-mannosyltransferase; of the mannosyltransferase complex; negatively regulated by Rim101; transcript elevated in chk1 and nik1 mutants, but not in sln1 mutant; Spider and flow model biofilm induced
orf19.5814.1	C2_02910W_A		3.45284	0	Protein of unknown function
orf19.675.1	C1_11260C_A		3.42764	0	Putative adhesin-like protein
orf19.3740	CR_02280W_A	PGA23	3.26057	0	Putative GPI-anchored protein of unknown function; Rim101-repressed; Cyr1-regulated; colony morphology-related gene regulation by Ssn6
orf19.2049	C2_00750W_A		3.1614	0	Plasma membrane-associated protein; heterozygous null mutant displays sensitivity to virgineone; Spider biofilm induced
orf19.1430	C4_04190C_A		3.03857	0	Ortholog of C. dubliniensis CD36 : Cd36_43870, C. parapsilosis CDC317 : CPAR2_402120, Candida tropicalis MYA-3404 : CTRG_05742 and Candida albicans WO-1 : CAWG_03407
orf19.3801	C4_04790W_A	FAV1	2.98762	0	Protein with weak similarity to S. cerevisiae Fus2p; induced by alpha pheromone mating factor in MTLa/MTLa opaque cells
orf19.4690	C4_00990W_A		2.80935	0	NRAMP metal ion transporter domain-containing protein; induced by nitric oxide independent of Yhb1; flow model biofilm induced; rat catheter biofilm repressed
orf19.4691	C4_00980C_A	MRV1	2.69948	0	Ortholog of Candida albicans WO-1 : CAWG_03682
orf19.2959	C1_02690C_A		2.67354	0.0105847	Predicted ORF from Assembly 19; removed from Assembly 20; subsequently reinstated in Assembly 21 based on comparative genome analysis
orf19.851	C2_03690C_A	MNN42	2.54197	0	Protein of unknown function; repressed by Rim101; negatively modulates intracellular ATP levels during the development of azole resistance; induced by Ca(2+) in a calcineurin-dependent manner; Spider biofilm induced
orf19.6877	C2_05660W_A	PNG2	2.4487	0	Putative peptide:N-glycanase; gene has variable numbers of 12-bp repeats; induced by caspofungin, ciclopirox olamine, ketoconazole or hypoxia; gene of core caspofungin response; Hap43-induced; Spider biofilm induced
orf19.4450.1	C1_07160C_A		2.40869	0	Protein conserved among the CTG-clade; 2 adjacent upstream SRE-1 elements; highly up-regulated in cecum-grown cells in a Cph2-dependent manner; Hap43-repressed; rat catheter, Spider and flow model biofilm induced
orf19.24	C2_06470W_A	RTA2	2.39616	0	Flippase involved in sphingolipid long chain base release; mediates calcineurin-dependent ER stress response and resistance to azoles; Plc1p, Ca2+, calcineurin-regulated;
orf19.510	CR_04220C_A		2.35532	0	Protein of unknown function; Spider biofilm induced
orf19.6840	C1_04470C_A		2.34495	0	Protein of unknown function; transcript detected in high-resolution tiling arrays; transcription induced by alpha pheromone in SpiderM medium; Spider and early-stage flow model biofilm induced
orf19.5716	C6_03500C_A	SAP4	2.31366	7.99116e-07	Secreted aspartyl proteinase; sap4,5,6 mutant defective in protein utilization for nitrogen; virulence role complicated by URA3 effects; expressed during mucosal and systemic infections; N-glycosylated; rat catheter, Spider biofilm induced
orf19.1765	C2_10160W_A		2.29414	0	Secreted protein; fluconazole-induced
orf19.2445	C1_06000W_A		2.28185	0	Putative dicarboxylic amino acid permease; fungal-specific (no human or murine homolog); induced by alpha pheromone in SpiderM medium
orf19.1911	C2_00100C_A	PGA52	2.27759	0	GPI-anchored cell surface protein of unknown function; Hap43p-repressed gene; fluconazole-induced; possibly an essential gene, disruptants not obtained by UAU1 method
orf19.4255	C5_02460C_A	ECM331	2.23962	0	GPI-anchored protein; mainly at plasma membrane, also at cell wall; Hap43, caspofungin-induced; Plc1-regulated; Hog1, Rim101-repressed; colony morphology-related regulated by Ssn6; induced by ketoconazole and hypoxia
orf19.675	C1_11270W_A		2.23319	0	Cell wall protein; induced in core stress response and core caspofungin response; iron-regulated; amphotericin B, ketoconazole, and hypoxia induced; regulated by Cyr1, Ssn6; induced in oralpharyngeal candidasis; Spider biofilm repressed
orf19.5557	C6_02830W_A	MNN45	2.16604	0	Mannosyltransferase; transcript upregulated in Ssk1 response regulator mutant or in nik1 null mutant, but not in chk1 or sln1 null mutants; pheromone induced; Spider biofilm induced
orf19.341	C3_03440C_A		2.10749	0	Putative spermidine export pump; fungal-specific (no human or murine homolog)
orf19.4026	C5_05320C_A	HIS1	2.10558	0	ATP phosphoribosyl transferase; enzyme of histidine biosynthesis; acid upregulated/alkaline repressed by Rim101; regulated by Gcn2, Gcn4; strain CA9 is a his1 mutant; flow model biofilm induced; Spider biofilm repressed
orf19.2125	C6_04420W_A		2.09748	0	Protein of unknown function; GlcNAc-induced protein; Spider biofilm induced; rat catheter biofilm repressed
orf19.6919	C7_01380W_A		2.08928	0	Ortholog of C. dubliniensis CD36 : Cd36_71210, C. parapsilosis CDC317 : CPAR2_702710, C. auris B8441 : B9J08_002141 and Candida tenuis NRRL Y-1498 : CANTEDRAFT_116256
orf19.4612	C4_01800W_A		2.07548	5.28598e-09	Protein with a dienelactone hydrolase domain; Hap43-repressed gene
	C1_02540C_A	tR(UCU)4	2.02228	1.16894e-08	tRNA-Arg, predicted by tRNAscan-SE; UCU anticodon
orf19.762	C1_04800C_A		2.01741	0.0127061	Ortholog of C. parapsilosis CDC317 : CPAR2_105580, C. dubliniensis CD36 : Cd36_04550, Lodderomyces elongisporus NRLL YB-4239 : LELG_03202 and Candida metapsilosis : CMET_5254
orf19.4082	C2_09220W_A	DDR48	2.00804	0	Immunogenic stress-associated protein; filamentation regulated; induced by benomyl/caspofungin/ketoconazole or in azole-resistant strain; Hog1, farnesol, alkaline repressed; stationary phase enriched; Spider, flow model biofilm induced
orf19.1780	C2_10020C_A		1.95621	0	Has domain(s) with predicted catalytic activity and role in carbohydrate metabolic process
orf19.711	CR_06550C_A		1.93369	0	Protein of unknown function; induced by nitric oxide; predicted ORF from Assembly 19; removed from Assembly 20; restored based on transcription data
orf19.2726	C4_02720C_A		1.87624	0	Putative plasma membrane protein; Plc1-regulated; Spider biofilm induced
orf19.4706	C4_00860C_A		1.85742	0	Protein of unknown function; induced in cyr1 or ras1 mutant; induced by fluconazole, by alpha pheromone in SpiderM medium and during oralpharyngeal candidasis; Spider biofilm induced
orf19.753	C1_04900W_A	MNN15	1.85334	0	Putative alpha-1,3-mannosyltransferase; predicted role in protein O-linked glycosylation; Spider biofilm induced
orf19.5741	C6_03700W_A	ALS1	1.84597	0	Cell-surface adhesin; adhesion, virulence, immunoprotective roles; band at hyphal base; Rfg1, Ssk1, Spider biofilm induced; flow model biofilm repressed; CAI-4 strain background effects; promoter bound Bcr1, Tec1, Efg1, Ndt80, and Brg1
orf19.2020	C2_01020W_A	HGT6	1.84169	0	Putative high-affinity MFS glucose transporter; 20 family members; induced in core stress response; fluconazole, oralpharyngeal candidasis induced; flow model biofilm induced; Spider biofilm induced
orf19.4884	C1_10150W_A	WOR1	1.83509	0	Transcription factor ("master switch") of white-opaque phenotypic switching; required to establish and maintain the opaque state; opaque-specific, nuclear; regulates its own expression; suggested role in regulation of adhesion factors
orf19.2457	C1_05920W_A		1.83405	0	Protein of unknown function; induced during chlamydospore formation in both C. albicans and C. dubliniensis; Spider biofilm induced
orf19.1671	C3_01730C_A	UTR2	1.75155	0	Putative GPI anchored cell wall glycosidase; role in adhesion, hyphal growth on Spider (not serum) medium; chitin-binding, glycosyl hydrolase domains; induced during cell wall regeneration; mRNA in yeast-form cells; Spider biofilm induced
orf19.508	CR_04210C_A	QDR1	1.72618	0	Putative antibiotic resistance transporter; regulated by white-opaque switch, Nrg1, Tup1; Hap43, caspofungin repressed; repressed during chlamydospore formation; flow model biofilm induced; Spider biofilm repressed
orf19.7504	CR_00290W_A		1.70864	0	Ortholog of S. cerevisiae Rts3; a component of the protein phosphatase type 2A complex; Plc1-regulated; induced in core caspofungin response; Spider biofilm induced
orf19.1847	CR_06860C_A	ARO10	1.70117	0	Aromatic decarboxylase; Ehrlich fusel oil pathway of aromatic alcohol biosynthesis; alkaline repressed; protein abundance affected by URA3 expression in CAI-4 strain; Spider biofilm induced
orf19.2608	CR_02070C_A	ADH5	1.68652	0	Putative alcohol dehydrogenase; regulated by white-opaque switch; fluconazole-induced; antigenic in murine infection; regulated by Nrg1, Tup1; Hap43, macrophage repressed, flow model biofilm induced; Spider biofilm induced
orf19.5820	C2_02850W_A	UGA6	1.67071	0.00490215	Putative GABA-specific permease; decreased transcription is observed upon benomyl treatment or in an azole-resistant strain that overexpresses MDR1
orf19.5602	C6_03160C_A	BMT6	1.65228	0	Beta-mannosyltransferase; beta-1,2-mannosylation of phospholipomannan; member of a 9-member family including Bmt1, Bmt2, Bmt3, and Bmt4 with roles in mannosylation of cell wall phosphopeptidomannan; flow model biofilm induced
orf19.217	C2_08890W_A		1.6499	0.0311773	Ortholog(s) have DNA binding activity
orf19.5025	C1_13870W_A	MET3	1.64258	0	ATP sulfurlyase; sulfate assimilation; repressed by Met, Cys, Sfu1, or in fluconazole-resistant isolate; Hog1, caspofungin, white phase-induced; induced on biofilm formation, even in presence of Met and Cys; Spider, F-12/CO2 biofilm induced
orf19.3839	C4_04470W_A	SAP10	1.63225	0	Secreted aspartyl protease; roles in adhesion, virulence (RHE model), cell surface integrity; distinct specificity from Sap9; at cell membrane and wall; GPI-anchored; induced in low iron; Tbf1-activated; Spider biofilm induced
orf19.2886	C4_06480C_A	CEK1	1.61282	0	ERK-family protein kinase; required for wild-type yeast-hypha switch, mating efficiency, virulence in mice; Cst20-Hst7-Cek1-Cph1 MAPK pathway regulates mating, and invasive hyphal growth under some conditions; Spider biofilm induced
orf19.4682	C4_01070W_A	HGT17	1.60475	0	Putative MFS family glucose transporter; 20 members in C. albicans; 12 probable membrane-spanning segments; induced at low (0.2%, compared to 2%) glucose in rich media; Spider biofilm induced
orf19.3232	CR_01220W_A		1.60421	0	Putative transporter; mutation confers hypersensitivity to toxic ergosterol analog; fungal-specific (no human or murine homolog)
orf19.4765	C1_09080C_A	PGA6	1.5876	0	GPI-anchored cell wall adhesin-like protein; induced by high iron; upregulated upon Als2 depletion; mRNA binds She3 and is localized to hyphal tips; Spider biofilm repressed
orf19.4384.1	CR_03580C_A		1.58307	0	Putative MFS transporter; predicted ORF in Assembly 20; removed from Assembly 21; restored based on conservation among several Candida species
orf19.4056	C1_05140W_A	BRG1	1.57874	0	Transcription factor; recruits Hda1 to hypha-specific promoters; Tn mutation affects filamentation; Hap43-repressed; Spider and flow model biofilm induced; required for Spider biofilm formation; Bcr1-repressed in RPMI a/a biofilms
orf19.1350	C2_08330W_A		1.53881	0	Protein with a thioredoxin domain; predicted role in cell redox homeostasis; rat catheter and Spider biofilm induced
orf19.689	C6_01990W_A	PLB1	1.53519	5.02964e-05	Phospholipase B; host cell penetration and virulence in mouse systemic infection; Hog1-induced; signal sequence, N-glycosylation, and Tyr phosphorylation site; induced in fluconazole-resistant strains; rat catheter biofilm repressed
orf19.1515	C2_02010C_A	CHT4	1.52642	0	Chitinase; similar to S. cerevisiae sporulation-specific Cts2p; functionally complements A. gossypii cts2 mutant sporulation defect; homozygous null mutation causes no obvious defects; transcription decreases upon yeast-to-hyphal switch
orf19.535	CR_04440C_A	RBR1	1.52366	8.13506e-05	Glycosylphosphatidylinositol (GPI)-anchored cell wall protein; required for filamentous growth at acidic pH; expression repressed by Rim101 and activated by Nrg1; Hap43-induced
orf19.4475	C1_04000C_A	KTR4	1.50839	0	Mannosyltransferase; induced during cell wall regeneration; fungal-specific (no human or murine homolog); Bcr1-repressed in RPMI a/a biofilms
orf19.2030	C2_00940W_A		1.47592	0	Plasma membrane-associated protein; induced in cyr1 or ras1 mutant; induced by hypoxia, ketoconazole and during growth in the mouse cecum; induced in oralpharyngeal candidasis; Spider biofilm induced
orf19.6202	C1_07030C_A	RBT4	1.47038	0	Pry family protein; required for virulence in mouse systemic/rabbit corneal infections; not filamentation; mRNA binds She3, is localized to hyphal tips; Hap43-induced; in both yeast and hyphal culture supernatants; Spider biofilm induced
orf19.756	C1_04870W_A	SAP7	1.46456	0	Pepstatin A-insensitive secreted aspartyl protease; self-processing; expressed in human oral infection; Ssn6p-regulated; role in murine intravenous infection; induced during, but not required for, murine vaginal infection; N-glycosylated
orf19.6117	CR_07480W_A		1.43948	0	S. pombe ortholog SPAC5D6.04 is a predicted auxin family transmembrane transporter; ketoconazole and hypoxia induced
orf19.4384	CR_03450W_A	HXT5	1.43835	0	Putative sugar transporter; induced by ciclopirox olamine; Snf3-induced; alkaline repressed; colony morphology-related gene regulation by Ssn6; possibly essential gene
orf19.5861.1	C3_04190W_A		1.42533	0	Protein of unknown function; Spider biofilm induced
orf19.2584	CR_01860W_A	OPT9	1.41817	0.0216546	Probable pseudogene similar to fragments of OPT1 oligopeptide transporter gene; decreased expression in hyphae compared to yeast-form cells; transcriptionally induced upon phagocytosis by macrophage
orf19.7495	CR_00380W_A		1.4042	0	Protein with NADPH oxidoreductase containing flavin mononucleotide (FMN) domain; induced by nitric oxide
orf19.733	CR_07160C_A		1.39042	0	Has domain(s) with predicted role in transmembrane transport and integral component of membrane localization
orf19.6081	C1_00220W_A	PHR2	1.3673	0	Glycosidase; role in vaginal not systemic infection (low pH not neutral); low pH, high iron, fluconazole, Hap43-induced; Rim101-repressed at pH8; rat catheter biofilm induced; Bcr1-repressed in RPMI a/a biofilms
orf19.7436	C3_06470W_A	AAF1	1.35973	0	Possible regulatory protein; possible adhesin-like; Glu-rich domain; production in S. cerevisiae increases endothelial cell adherence and flocculence; flow model biofilm, alkaline or caspofungin induced
orf19.5437	C3_00320W_A	RHR2	1.3499	0	Glycerol 3-phosphatase; roles in osmotic tolerance, glycerol accumulation in response to salt; Spider/flow model biofilm induced; regulated by macrophage, stress, yeast-hyphal switch, pheromone, Gcn4, Hog1, Nrg1, Tup1
orf19.6028	C1_00780C_A	HGC1	1.33197	0	Hypha-specific G1 cyclin-related protein involved in regulation of morphogenesis, biofilm formation; Cdc28-Hgc1 maintains Cdc11 S394 phosphorylation during hyphal growth; required for virulence in mice; regulated by Nrg1, Tup1, farnesol
orf19.5353	C2_10730W_A		1.32469	0	Ortholog of C. dubliniensis CD36 : Cd36_24630, C. parapsilosis CDC317 : CPAR2_407790, Candida tropicalis MYA-3404 : CTRG_02045, Candida albicans WO-1 : CAWG_06134 and Candida metapsilosis : CMET_2127
orf19.4688	C4_01010C_A	DAG7	1.32037	0	Secretory protein; a-specific, alpha-factor induced; mutation confers hypersensitivity to toxic ergosterol analog; fluconazole-induced; induced during chlamydospore formation in C. albicans and C. dubliniensis
orf19.7503	CR_00300W_A	CDA2	1.31731	8.68312e-09	Putative chitin deacetylase; transcription is positively regulated by Tbf1p
orf19.6200	C1_07040C_A		1.31463	0.0310585	Pry family pathogenesis-related protein; oral infection upregulated gene; mutant has reduced capacity to damage oral epithelial cells
orf19.7320	CR_09220C_A	LIP7	1.30889	0.00241691	Probable lipase, part of a gene family whose members are differentially expressed during infection; lacks a signal sequence for secretion, unlike other family members; may have a role in nutrition or in creating an acidic microenvironment
orf19.3441	C6_01430C_A	FRP6	1.30352	0	Putative ammonia transport protein; regulated by Nrg1 and Tup1; regulated by Ssn6; induced by human neutrophils
orf19.5863	C3_04210W_A		1.2972	0.000198709	Ortholog of C. dubliniensis CD36 : Cd36_84160, C. auris B8441 : B9J08_001714, Candida tenuis NRRL Y-1498 : cten_CGOB_00085 and Debaryomyces hansenii CBS767 : DEHA2B08404g
orf19.2028	C2_00960C_A	MXR1	1.29266	0	Putative methionine sulfoxide reductase; Plc1-regulated; induced by human neutrophils, flucytosine; macrophage regulated (gene induced, protein decreased); possibly adherence-induced; Spider biofilm induced
orf19.3127	C4_06820C_A	CZF1	1.27071	0	Transcription factor; regulates white-opaque switch; hyphal growth regulator; expression in S. cerevisiae causes dominant-negative inhibition of pheromone response; required for yeast cell adherence to silicone; Spider biofilm induced
orf19.7350	C3_05710W_A	RCT1	1.23552	0	Fluconazole-induced protein; Ras1, Cyr1 repressed and Efg1 induced; regulated by Nrg1, Tup1, Tbf1, Ssn6; induced in oralpharyngeal candidasis; rat catheter biofilm repressed
orf19.1766	C2_10150W_A		1.22922	7.93714e-05	Secreted protein; fluconazole-induced
orf19.413	C1_05520W_A		1.20216	0	Protein of unknown function; induced by Sfu1; Spider biofilm induced
orf19.1409.2	C4_04380C_A		1.19721	0	Protein of unknown function; Spider biofilm induced
orf19.270	C3_02790W_A		1.19619	0	Ortholog of C. dubliniensis CD36 : Cd36_82780, C. parapsilosis CDC317 : CPAR2_102150, Pichia stipitis Pignal : psti_CGOB_00155 and Candida tropicalis MYA-3404 : CTRG_02557
orf19.6920	C7_01390W_A		1.19576	0	Protein of unknown function; induced during chlamydospore formation in both C. albicans and C. dubliniensis; Hap43-induced gene; Spider biofilm induced; F-12/CO2 early biofilm induced
orf19.1438	C4_03340C_A		1.18273	0	Protein with homology to NADH dehydrogenase; regulated by Sef1p-, Sfu1p-, and Hap43p
orf19.3172	C5_01990W_A		1.1688	0.00037626	Ortholog of C. dubliniensis CD36 : Cd36_51840, Candida tropicalis NEW ASSEMBLY : CTRG1_05315, Candida tropicalis MYA-3404 : CTRG_05315 and Candida albicans WO-1 : CAWG_04584
orf19.7210	C1_14030W_A		1.16746	0	Protein of unknown function; Spider biofilm induced
orf19.467	CR_03890W_A	WOR3	1.15061	0	Transcription factor; modulator of white-opaque switch; induced in opaque cells; promoter bound by Wor1; overexpression at 25 degr shifts cells to opaque state; deletion stabilizes opaque cells at higher temperatures; Spider biofilm induced
orf19.4771	C1_09130W_A	MNN47	1.14401	0	Protein of unknown function; Spider biofilm induced
orf19.862	C2_03570C_A		1.13152	0	Protein of unknown function; Spider biofilm induced
orf19.7359	C3_05780C_A	CRZ1	1.11868	0	Calcineurin-regulated C2H2 transcription factor; role in maintenance of membrane integrity, azole tolerance; not required for mouse virulence; repressed by low iron; regulates Ca++ influx during alkaline pH response; Spider biofilm induced
orf19.6758	C3_07330W_A		1.11446	0	Predcted glucose 1-dehydrogenase (NADP+); rat catheter biofilm repressed
orf19.7566	CR_09920W_A		1.09816	0	Predicted amino acid transport domain; transcript upregulated in clinical strains from HIV+ patients with oral candidiasis; alkaline upregulated by Rim101; rat catheter, Spider and flow model biofilm induced
orf19.1868	C2_07570W_A	RNR22	1.09354	1.66283e-09	Putative ribonucleoside diphosphate reductase;colony morphology-related gene regulation by Ssn6; transcript regulated by tyrosol and cell density; Hap43-repressed; Spider biofilm induced
orf19.1822	C1_06280C_A	UME6	1.07984	4.97518e-06	Zn(II)2Cys6 transcription factor; has a long 5'-UTR that regulates translational efficiency and controls transition to filamentous growth; stability controlled by Grr1p, Ubr1p, Ptc2p in response to CO2 and O2 levels
orf19.4679	C4_01100C_A	AGP2	1.06225	0	Amino acid permease; hyphal repressed; white-opaque switch regulated; induced in core caspofungin response, during cell wall regeneration, by flucytosine; regulated by Sef1, Sfu1, and Hap43; rat catheter and Spider biofilm induced
orf19.5114.1	C1_08350C_A		1.05838	0	Ortholog of C. dubliniensis CD36 : Cd36_02630, C. parapsilosis CDC317 : CPAR2_206910, Candida tenuis NRRL Y-1498 : cten_CGOB_00051 and Pichia stipitis Pignal : psti_CGOB_00173
orf19.6882	C2_05700W_A	OSM1	1.05427	0	Putative flavoprotein subunit of fumarate reductase; soluble protein in hyphae; caspofungin repressed; stationary phase enriched protein; flow model biofilm induced; Spider biofilm repressed
orf19.5592	C6_03090W_A		1.0503	0.0350239	Ortholog of C. dubliniensis CD36 : Cd36_63980, Candida tenuis NRRL Y-1498 : CANTEDRAFT_115187, Candida tropicalis NEW ASSEMBLY : CTRG1_02719 and Candida tropicalis MYA-3404 : CTRG_02719
orf19.7296	CR_08990C_A	SLP3	1.03803	0	Plasma membrane protein implicated in stress response; similar to stomatin mechanoreception proteins; overexpression induces apoptotic-like cell death; absent from hyphal cells; induced by Rgt1; rat catheter and Spider biofilm induced
orf19.7585	CR_10100C_A	INO1	1.01242	0	Inositol-1-phosphate synthase; antigenic in human; repressed by farnesol in biofilm or by caspofungin; upstream inositol/choline regulatory element; glycosylation predicted; rat catheter, flow model induced; Spider biofilm repressed
orf19.6659	C5_03500W_A	GAP6	1.00317	0	Broad-specificity amino acid permease; Plc1, Gcn4 regulated; rat catheter biofilm induced
orf19.1830	C1_10580C_A		1.0004	3.36786e-09	Protein of unknown function; Hap43-induced; rat catheter and Spider biofilm induced
orf19.7531	CR_00090C_A		0.994086	1.39757e-09	Protein of unknown function; stationary phase enriched protein; induced upon yeast-hypha transition; benomyl or caspofungin induced; Hap43-repressed; Spider biofilm induced
orf19.2812	C3_03980C_A		0.993998	2.25413e-07	Protein of unknown function; Spider biofilm induced
orf19.1344	C7_03310W_A		0.993033	0	Protein of unknown function; fluconazole-induced; Spider biofilm induced
orf19.5037	C4_03820C_A	HRQ2	0.987713	0	Protein of unknown function; mutants are viable; rat catheter and Spider biofilm induced
orf19.951	C5_00390C_A		0.979999	0	Protein of unknown function; transcript repressed upon yeast-hyphal switch; fluconazole-induced; Hap43-repressed; flow model biofilm induced
orf19.1327	C4_03520C_A	RBT1	0.979017	1.017e-06	Cell wall protein with similarity to Hwp1; required for virulence; predicted glycosylation; fluconazole, Tup1 repressed; farnesol, alpha factor, serum, hyphal and alkaline induced; Rfg1, Rim101-regulated
orf19.2922	C4_06150C_A		0.958358	0.0377593	Ortholog(s) have double-stranded DNA binding activity, role in homologous chromosome pairing at meiosis, reciprocal meiotic recombination and condensed nuclear chromosome localization
orf19.5282	C1_11850W_A		0.949959	0	Protein of unknown function; Hap43-repressed gene; mRNA binds to She3; repressed in hyphae; Efg1 and Efh1 regulated; 5'-UTR intron; induced by Mnl1 under weak acid stress; rat catheter biofilm induced
orf19.5612	C6_03250W_A	BMT4	0.949863	0	Beta-mannosyltransferase; for elongation of beta-mannose chains on the acid-labile fraction of cell wall phosphopeptidomannan; 9-gene family member; regulated by Tsa1, Tsa1B; flow model biofilm induced; rat catheter biofilm repressed
orf19.5110	C1_08310W_A	OPY2	0.949709	0	Predicted transmembrane protein; role in cell wall biogenesis; required for Cek1 phosphorylation; Spider biofilm induced
orf19.4077	C2_09150W_A	MIT1	0.942599	0	Mannosylinositol phosphorylceramide (MIPC) synthase catalytic subunit; sphingolipid biosynthesis; fluconazole, caspofungin induced; macrophage-repressed; Spider biofilm induced
orf19.246	C3_02570W_A		0.936657	0	Predicted metalloendopeptidase; Spider biofilm induced
orf19.5797	C2_03040W_A	PLC2	0.936587	0	Phosphatidylinositol (PtdIns)-specific phospholipase C (PI-PLC); predicted type 2 membrane protein; role in, and regulated by, filamentation, Nrg1 and Tup1; no mouse systemic virulence role; orf19.5797 and orf19.1586 are almost identical
orf19.1950	C5_01200W_A		0.934103	0	Ortholog(s) have ADP-ribosyl-[dinitrogen reductase] hydrolase activity, phosphatase activity
orf19.344	C3_03460C_A		0.924938	6.58822e-05	Protein of unknown function; upregulated by fluphenazine treatment or in an azole-resistant strain that overexpresses CDR1 and CDR2; transcript possibly regulated by Tac1
orf19.2192	C2_07900W_A	GDH2	0.924217	0	Mitochondrial NAD-dependent glutamate dehydrogenase; catalyzes deamination of glutamate to alpha-ketoglutarate; fungal-specific; regulated by Nrg1p, Mig1p, Tup1p, and Gcn4p; stationary phase enriched; Spider and flow model biofilm induced
orf19.31	C2_06550W_A		0.913164	2.71516e-08	Ortholog of C. parapsilosis CDC317 : CPAR2_201960, C. dubliniensis CD36 : Cd36_20900, Candida metapsilosis : CMET_3324 and Candida tropicalis NEW ASSEMBLY : CTRG1_04756
orf19.5614	C6_03260W_A		0.910192	0	Putative ribonuclease H1; possibly an essential gene, disruptants not obtained by UAU1 method; flow model biofilm induced; Spider biofilm induced
orf19.4780	C1_09220W_A		0.908657	0	Predicted MFS family membrane transporter, member of the drug:proton antiporter (12 spanner) (DHA1) family; Spider biofilm induced
orf19.6928	C3_03870C_A	SAP9	0.903531	0	Secreted aspartyl protease; roles in adhesion, cell surface integrity; induced by antifungal drugs, stationary phase, or in white-phase cells; farnesol-downregulated in biofilm; autocatalytic processing; GPI-anchor; Spider biofilm induced
orf19.4134	C5_01440C_A		0.899451	0	Ortholog(s) have palmitoyltransferase activity, role in protein palmitoylation and plasma membrane localization
orf19.3615	C2_08620W_A		0.89923	0	Protein of unknown function; induced in core caspofungin response; expression upregulated in an ssr1 null mutant; induced by nitric oxide independent of Yhb1p
orf19.6459	C7_02500C_A	DPP3	0.892378	0	Protein similar to S. cerevisiae pyrophosphate phosphatase Dpp1; required for farnesol biosynthesis; repressed by 17-beta-estradiol, ethynyl estradiol; Spider biofilm induced
orf19.2107.1	C2_00250W_A	STF2	0.888409	0	Protein involved in ATP biosynthesis; repressed in hyphae; repressed by Efg1, Hap43; transcript upregulated in clinical isolates from HIV+ patients with oral candidiasis; rat catheter, flow model and Spider biofilm induced
orf19.1473	C2_01630W_A		0.884962	0	2-hydroxyacid dehydrogenase domain-containing protein; Hap43-repressed gene; induced by alpha pheromone in SpiderM medium
orf19.2887	C4_06470W_A		0.868414	0	Ortholog in S. cerevisiae is localizedto the bud, mating projection tip, and associates with ribosomes; Spider biofilm induced
orf19.7111	C7_00120W_A		0.865754	0	Putative mitochondrial outer membrane protein membrane fission effector; possibly an essential gene, disruptants not obtained by UAU1 method
[truncated: 507 more rows]

## Sheet: smf12 SC+Mn all
ORF19 ID	GenBank (CGD)	Gene	log2FoldChange	pvalue	Description
[truncated: 6,192 more rows]

## Sheet: smf12 SC+Mn diff
ORF19 ID	GenBank (CGD)	Gene	log2FoldChange	pvalue	Description
[truncated: 673 more rows]
