# Supplementary material for: Manganese homeostasis modulates glucan and chitin unmasking in the opportunistic yeast Candida albicans
Source: Virulence. 2025 Oct 8;16(1):2569630. doi: 10.1080/21505594.2025.2569630 (PMC12520074; doi:10.1080/21505594.2025.2569630)
Supplement: Table S4.xlsx [file KVIR_A_2569630_SM6361.xlsx]

## Sheet: Figure 1D
Figure 1D	ICP-MS (Mn)	WT, smf12, smf11
	Mean	SD	replicats		Replicat 1	Replicat 2	Replicat 3
WT -Mn	2.06319	0.10075	3		1.98534	2.02726	2.17698
smf12 -Mn	1.81516	0.0743709	3		1.73265	1.83578	1.87704
smf11 -Mn	2.31295	0.0680788	3		2.24419	2.31432	2.38033
WT +Mn	76.3868	1.00022	3		77.3841	76.3868	75.3837
smf12 +Mn	3.67262	0.118898	3		3.55373	3.6752	3.79151
smf11 +Mn	2.09663	0.208416	3		1.89505	2.40562	1.98922

## Sheet: Figure 2A,D,E
Figure 2A
	Beta-Glucan			Mannan			Chitin				Beta-Glucan			Mannan			Chitin
	Replicat 1	Replicat 2	Replicat 3	Replicat 1	Replicat 2	Replicat 3	Replicat 1	Replicat 2	Replicat 3		Mean	SD	n	Mean	SD	n	Mean	SD	n
WT -Mn	1.26	1.07	1.165	1.81	1.64	1.16	1.64	1.19	1.415		1.165	0.095	3	1.53667	0.337095	3	1.415	0.225	3
WT +Mn	1.04	0.86	1.1	0.98	0.96	1.06	1.05	0.85	1.2		1	0.1249	3	1	0.052915	3	1	0.05	3
smf12 -Mn	6.56	6.48	6.68	1.49	2.07	1.91	7.03	6.99	6.79		6.57333	0.100664	3	1.82333	0.299555	3	6.93667	0.128582	3
smf12 +Mn	1.44	1.05	1.25	0.96	1.07	0.73	0.87	0.81	0.71		1.24667	0.195021	3	0.92	0.173494	3	0.796667	0.080829	3
smf11 -Mn	5.63	5.17	5.37	1.11	1.11	1.61	9.03	9.01	9.11		5.39	0.230651	3	1.27667	0.288675	3	9.05	0.052915	3
smf11 +Mn	1.62	1.46	1.26	0.76	0.86	1.08	1.09	0.89	0.99		1.44667	0.18037	3	0.9	0.163707	3	0.99	0.1	3
smf12smf11 -Mn	8.96	8.35	8.86	1.3	1.1	1.74	6.7	6.37	6.47		8.72333	0.327159	3	1.38	0.327414	3	6.51333	0.169214	3
smf12smf11 +Mn	1.67	1.44	1.54	0.71	0.61	1.38	1.01	0.85	0.95		1.55	0.115326	3	0.9	0.418688	3	0.936667	0.080829	3
Figure 2D
	Mean lenght	SD	number of cells (n)
WT -Mn	0.07232	0.01665	20
WT +Mn	0.06452	0.01505	20
smf12 -Mn	0.05855	0.01448	20
smf12 +Mn	0.06769	0.01148	20
smf11 -Mn	0.0654	0.01105	20
smf11 +Mn	0.07329	0.01227	20
Figure 2E
	Replicat 1	Replicat 2	Replicat 3	Mean	SD	n
WT -Mn	24.167	24.09	23.628	23.9617	0.291477	3
WT +Mn	28.6361	28.0352	27.7014	28.1242	0.473681	3
smf12 -Mn	0.111408	1.73189	0.516529	0.786609	0.843326	3
smf12 +Mn	26.0017	24.5736	25.2877	25.2877	0.714053	3
smf11 -Mn	0.985963	0.68516	0.183824	0.618316	0.405226	3
smf11 +Mn	24.6756	22.4315	22.9415	23.3495	1.17641	3
smf12smf11 -Mn	0.611888	2.13536	2.13536	1.62754	0.87958	3
smf12smf11 +Mn	28.2826	28.2826	27.8225	28.1292	0.26562	3

## Sheet: Figure 3A,C,D,E
Figure 3A
	% of phagocytic macrophages
	Replicat 1	Replicat 2	Replicat 3	Mean	SD	n
WT -Mn	53.4	52.8	54.9	53.7	1.08167	3
WT +Mn	56.9	57.1	60	58	1.73494	3
smf12 -Mn	15.8	16.2	17	16.3333	0.61101	3
smf12 +Mn	61.5	62.4	63	62.3	0.754983	3
smf11 -Mn	22.3	22.8	25.3	23.4667	1.60728	3
smf11 +Mn	53.4	54.7	55.3	54.4667	0.971253	3
smf12smf11 -Mn	9.9	8.6	11.1	9.86667	1.25033	3
smf12smf11 +Mn	52.3	52.4	47.3	50.6667	2.91605	3
Figure 3C	Number of cell per aggregate					units counted
	1	2	3	4	>5
WT -Mn	89	11	0	0	0	100
WT +Mn	91	9	0	0	0	100
smf12 -Mn	1	2	5	0	92	100
smf12 +Mn	78	19	0	3	0	100
smf11 -Mn	27	13	0	10	50	100
smf11 +Mn	90	10	0	0	0	100
smf12smf11 -Mn	5	20	12	13	50	100
smf12smf11 +Mn	50	19	16	9	6	100
Figure 3D
	Replicat 1	Replicat 2	Replicat 3	Replicat 4	Mean	SD	n
WT -Mn	182.65	168.66	171.93	179.62	175.715	6.51773	4
WT +Mn	162.83	152.34	156.31	157.71	157.298	4.33323	4
smf12 -Mn	159.57	138.36	153.74	142.09	148.44	9.89774	4
smf12 +Mn	151.18	138.36	146.52	133.46	142.38	7.96464	4
smf11 -Mn	156.54	144.19	139.29	140.92	145.235	7.8072	4
smf11 +Mn	150.01	134.86	132.53	143.49	140.222	8.0499	4
smf12smf11 -Mn	137.43	134.63	121.58	132.07	131.428	6.92031	4
smf12smf11 +Mn	167.03	155.84	146.05	145.59	153.627	10.1084	4
Figure 3E
	Replicat 1	Replicat 2	Replicat 3	Replicat 4	Mean	SD	n
WT -Mn	26.95	26.41	21.8	21.8	24.24	2.82608	4
WT +Mn	21.8	23.7	25.59	20.44	22.8825	2.24622	4
smf12 -Mn	22.61	21.26	23.15	23.43	22.6125	0.963756	4
smf12 +Mn	22.07	22.88	24.51	23.15	23.1525	1.0147	4
smf11 -Mn	26.68	29.39	26.41	28.3	27.695	1.40481	4
smf11 +Mn	24.78	27.22	27.49	24.24	25.9325	1.66095	4
smf12smf11 -Mn	28.57	39.14	25.32	26.68	29.9275	6.28459	4
smf12smf11 +Mn	28.03	31.01	28.3	27.49	28.7075	1.5715	4

## Sheet: Figure 4E,F
Figure 4E
	Mean	SD	replicats		Replicat 1	Replicat 2	Replicat 3
WT +Mn	145.268	18.6593	3		0.142124	0.165301	0.128382
smf12 +Mn	289.497	17.5547	3		0.301592	0.297533	0.269361
smf11 +Mn	531.006	2.41395	3		0.570937	0.568969	0.566135
smf12smf11 +Mn	3307.33	5.28562	3		0.37068	0.370333	0.361356
Figure 4F
	Beta-glucan			Chitin				Beta-glucan			Chitin
	Replicat 1	Replicat 2	Replicat 3	Replicat 1	Replicat 2	Replicat 3		Mean	SD	n	Mean	SD	n
WT -Mn	96.2838	124.282	90.076	100.662	107.285	103.311		103.547	18.2231	3	103.753	3.33326	3
WT +Mn	110.22	94.5101	95.2703	95.3642	109.272	95.3642		100	8.85859	3	100	8.02937	3
WT+FK506 -Mn	83.9949	87.2889	70.6926	111.258	102.649	90.7285		80.6588	8.78673	3	101.545	10.3093	3
WT+FK506 +Mn	90.8361	84.375	77.9139	72.8477	78.8079	72.8477		84.375	6.46115	3	74.8344	3.44116	3
smf12 -Mn	307.601	300.76	328.125	1291.39	1235.1	1231.13		312.162	14.2411	3	1252.54	33.7055	3
smf12 +Mn	90.076	99.0709	93.6233	101.987	99.3377	105.298		94.2568	4.5308	3	102.208	2.98626	3
smf12+FK506 -Mn	676.9	565.034	581.883	18292.1	18328.5	17759.6		607.939	60.3134	3	18126.7	318.446	3
smf12+FK506 +Mn	75.2534	72.7196	77.4071	68.2119	65.5629	68.8742		75.1267	2.34632	3	67.5497	1.75215	3

## Sheet: Figure 5A,B,C
Figure 5A
	Mean	SD	replicats		Replicat 1	Replicat 2	Replicat 3
WT -Mn	1.943	0.110609	3		2.34	1.78	1.71
WT +Mn	1.97133	0.235593	3		2.3	1.8	1.81
smf12 -Mn	0.842613	0.069755	3		1.21	0.53	0.79
smf12 +Mn	2.05886	0.10848	3		2.38	1.83	1.97
smf11 -Mn	1.23233	0.12627	3		1.4	1.24	1.06
smf11 +Mn	2.41641	0.0845168	3		2.78	2.2	2.27
smf12smf11 -Mn	1.24812	0.0636733	3		1.51	1.06	1.18
smf12smf11 +Mn	2.35458	0.174513	3		2.69	2.39	1.98
Figure 5B
	Replicat 1	Replicat 2	Replicat 3	Mean	SD	n
WT -Mn	89.5365	92.4888	82.4017	88.1423	5.18605	3
WT +Mn	95.5102	104.49	100.147	100.005	4.49483	3
smf12 -Mn	123.402	116.147	102.667	114.072	10.5218	3
smf12 +Mn	115.243	143.126	126.537	128.302	14.0251	3
smf11 -Mn	176.051	120.51	113.489	136.683	34.2739	3
smf11 +Mn	104.991	106.145	112.739	107.959	4.18017	3
smf12smf11 -Mn	102.381	135.667	124.49	120.846	16.9395	3
smf12smf11 +Mn	124.739	164.048	140.243	143.01	19.7997	3
Figure 5C
	Mean	SD	Min	Max	number of cells counted
WT -Mn	23136.1943	5116.5172	15288.0191	34343.8925	100
WT +Mn	22642.1080	5151.5722	14933.0197	40698.2913	100
smf12 -Mn	24997.1274	11024.9598	14069.2301	64362.5102	100
smf12 +Mn	27487.2962	3773.8142	21650.8442	33036.0500	100
smf11 -Mn	49763.5602	15385.5915	16289.0023	65504.0000	100
smf11 +Mn	21767.7306	4143.7874	14789.9747	31879.8763	100
smf12smf11 -Mn	42458.5554	13712.1540	16881.5381	65504.0000	100
smf12smf11 +Mn	38176.6058	6400.6280	25535.0311	56918.1965	100
